# Supplementary material for: Fast Track to Discover Novel Promoters in Rice
Source: Plants (Basel). 2020 Jan 18;9(1):125. doi: 10.3390/plants9010125 (PMC7020180; doi:10.3390/plants9010125)
Supplement: Supplementary file 1 [file plants-09-00125-s001.zip]

Archive with 6 entries (6 files):
- Figure S1. cold (heat-map).eps
- Table S1. Microarray data for genes with increased expression in each organ..xlsx
- Table S2. Summary of potential promoter trap lines selected from organ- or abiotic stress specific genes..xlsx
- Table S3. RNA-seq data on genes with increased expression in drought stress..xlsx
- Table S4. Microarray data on genes with increased expression in cold stress..xlsx
- Table S5. Primer sequences used for genotype and qRT-PCR.xlsx
