# Supplementary material for: Fast Track to Discover Novel Promoters in Rice
Source: Plants (Basel). 2020 Jan 18;9(1):125. doi: 10.3390/plants9010125 (PMC7020180; doi:10.3390/plants9010125)
Supplement: Supplementary file 1 [file plants-09-00125-s001.zip › Table S1. Microarray data for genes with increased expression in each organ..xlsx]

## Sheet: Sheet1
Table S1. Microarray data for genes with increased expression in each organ.
Probe_ID	locus_id	Leaf_Indica	Leaf_Indica	Leaf_Indica	Leaf_Indica	Leaf_Indica	Leaf_Indica	Leaf_Indica	Leaf_Indica	Leaf_Indica	Leaf_Indica	Leaf_Indica	Leaf_Indica	Leaf_Indica	Leaf_Indica	Leaf_Indica	Leaf_Indica	Leaf_Indica	Leaf_Indica	Leaf_Indica	Leaf_Indica	Leaf_Indica	Leaf_Indica	Leaf_Indica	Leaf_Indica	Leaf_Indica	Leaf_Indica	Leaf_Indica	Leaf_Indica	Leaf_Indica	Leaf_Indica	Leaf_Indica	Leaf_Indica	Leaf_Indica	Leaf_Indica	Leaf _Indica	Leaf _Indica	Leaf _Indica	Leaf _Indica	Leaf _Indica	Leaf _Indica	Leaf _Indica	Leaf _Indica	Leaf _Indica	Leaf _Indica	Leaf _Indica	Leaf _Indica	Leaf _Indica	Leaf _Indica
Os.7873.1.S1_at	LOC_Os07g05820.1	13.9708	13.8818	13.8524	14.0289	14.249	13.9196	14.1407	14.0527	13.9374	13.2277	13.2754	13.6511	13.5899	13.0831	13.4059	12.5625	13.2834	13.3388	11.829	12.8539	14.2806	14.2523	12.77	12.5754	14.0779	14.193	13.7037	13.1229	13.7656	14.0577	13.5682	12.1873	12.0724	11.8308	14.4991	14.9869	14.6481	12.899	12.3263	12.9912	15.0307	14.8903	15.1662	13.3904	13.5997	13.9207	13.3835	13.3446
Os.7907.1.S2_at	LOC_Os07g46460.1	14.4715	14.571	14.2145	14.3603	14.6567	14.1042	13.9615	13.9531	13.8809	13.5181	13.4872	13.7121	13.9589	13.209	12.8064	12.2268	13.4562	13.6515	12.8424	12.8138	14.1013	14.5195	13.1031	13.4005	14.0461	13.9069	13.2606	13.5956	14.4482	14.8078	14.1945	12.978	13.599	13.416	14.2563	14.5069	14.1664	12.4763	11.9151	12.1499	14.5576	14.5491	14.6755	13.0575	13.2299	13.3427	13.6778	13.6491
Os.7218.1.S1_at	LOC_Os02g01150.1	14.1104	14.1534	13.9188	14.1041	14.2325	13.8109	14.0581	14.0273	13.9705	13.9053	13.8018	14.0496	13.4384	13.2204	13.141	12.5775	13.6242	13.927	12.3587	12.6128	14.641	14.045	13.5114	12.8286	14.3385	14.3318	13.8472	13.7097	13.6461	13.6188	13.4634	12.9166	13.3434	13.4995	14.2229	14.2196	14.3302	13.1799	12.7382	13.1628	14.5794	14.4795	14.8139	13.7056	13.9098	14.0684	13.8806	13.9012
Os.7861.2.S1_s_at	LOC_Os10g35030.1	14.5661	14.6416	14.2888	14.3994	14.6517	14.1094	14.2922	14.2072	13.9904	13.3028	13.4831	13.6093	14.3627	13.2814	12.6216	11.8167	13.4543	13.3452	13.1234	12.5735	13.5118	14.8612	13.8745	14.0673	13.9349	13.852	14.094	13.6683	14.2426	14.414	13.9546	10.6765	10.7795	11.2253	15.0263	15.2255	15.063	12.0353	10.7892	12.1536	14.9338	14.5457	14.9017	11.6887	11.9521	12.0934	13.9082	13.7299
Os.12100.1.S1_at	LOC_Os07g29410.1	13.6352	13.6697	13.3327	13.4851	13.7613	13.0239	14.0968	14.2267	14.0347	14.2062	14.1222	14.1732	12.929	11.9763	11.4275	11.8384	11.7716	11.3873	10.8456	10.0994	12.8019	13.0482	12.0258	12.1455	12.5754	12.718	12.2106	12.0207	14.7655	14.5413	14.4274	12.7124	13.2952	13.5637	14.4207	14.248	14.3846	13.6738	13.7515	13.5014	14.1996	14.1436	14.125	13.2751	13.497	13.3807	13.86	13.6652
Os.12371.1.S1_at	LOC_Os04g41340.1	14.273	14.0667	13.9126	13.8109	13.7531	13.3536	13.5543	13.4565	12.9757	12.709	12.9188	13.3515	14.2321	12.6847	11.9231	10.6657	12.7031	13.2561	11.3551	11.7685	13.9622	14.7942	12.974	13.7192	14.0488	13.6438	13.3359	12.7794	14.085	14.2068	13.7833	7.622	9.4147	8.1933	14.3742	15.1347	14.5352	11.3642	10.0738	11.8366	14.344	13.6451	14.521	11.1231	11.7828	12.0258	13.2417	12.7108
OsAffx.7060.1.S1_s_at	LOC_Os11g10320.1	12.3495	12.2275	12.1596	12.5883	12.2668	11.1267	14.8368	14.8609	14.7014	12.4225	12.4844	12.8392	14.023	12.3517	10.7681	11.2526	12.7043	12.0151	10.7556	11.6357	12.4886	14.2627	10.561	11.837	13.0223	13.0803	11.4203	11.5159	14.1894	14.0694	13.5063	12.1866	11.6363	12.3118	14.8191	15.2141	14.6855	12.0816	12.7625	11.9758	14.9024	14.9561	14.732	12.604	13.0289	12.4469	13.5166	13.2055
Os.23056.1.S1_at	LOC_Os01g68450.1	13.1421	12.8719	12.7349	12.7273	13.117	11.9006	13.2263	13.3098	12.9183	13.1022	13.1374	13.1228	12.9467	12.1462	11.6868	11.3594	12.9284	12.7533	11.9785	12.0536	12.5895	13.3025	11.5782	11.7132	12.6951	12.6777	12.352	11.7226	12.1615	12.2326	11.7508	9.6325	9.5356	9.5986	13.6441	14.2055	13.6893	12.2901	10.9633	12.2119	13.5972	13.5865	13.5801	12.0637	12.48	12.2988	12.9551	12.5868
Os.8112.1.S1_at	LOC_Os07g04990.1	13.4084	12.3592	12.1086	13.1727	11.6445	11.5092	12.1819	11.6351	12.0932	13.025	12.9578	13.0386	14.4434	10.4871	9.3456	9.9617	11.5381	11.5961	10.8841	10.6408	11.2907	14.0179	10.5946	11.7485	11.7849	10.8637	11.206	10.7088	14.8391	15.0978	14.3821	12.2582	12.3896	12.1647	14.8141	13.9563	15.0575	12.9427	12.9714	13.2234	13.9244	13.4421	14.0286	12.5053	12.3174	12.7331	13.7089	13.5361
Os.3408.1.A2_a_at	LOC_Os01g64660.1	13.7322	13.9406	13.497	13.6745	14.0149	12.9019	11.4392	11.8279	10.7809	10.7694	11.1466	11.806	12.5288	12.9005	12.3461	10.8602	13.0573	13.0846	11.8354	12.0392	13.6935	13.8176	12.2505	12.6083	13.6394	13.3494	13.2683	12.2978	11.8285	12.1345	11.9192	10.3568	10.7644	10.7738	12.2056	14.4933	12.106	9.4504	8.4416	9.4752	12.5227	13.2335	12.7032	10.5746	11.1461	11.2221	11.5367	11.1
Os.12679.1.A1_a_at	LOC_Os04g23890.1	13.1116	12.5951	12.5163	12.7614	12.4977	11.9281	13.0596	12.9819	12.7072	12.6908	12.5726	12.807	12.9001	11.1386	11.5752	10.5694	11.5211	11.5461	11.8052	10.6469	12.4757	13.308	12.3103	11.9968	12.6178	12.5743	12.421	12.4161	13.4072	13.377	12.4046	13.0975	12.8969	12.8584	13.4107	13.8088	13.3606	12.5883	11.701	12.3508	12.6191	12.637	13.1908	12.417	12.6241	12.6475	12.993	13.0922
Os.14444.1.S1_at	LOC_Os10g38700.1	14.1619	14.1991	13.9167	13.8187	14.1989	13.9046	13.2383	13.168	13.3159	11.3297	11.1008	11.7855	13.4289	12.9064	12.1207	11.1077	11.8845	11.7443	10.6638	11.6064	12.4199	13.4026	9.7526	10.3612	12.1378	12.9766	11.4963	11.1239	13.0793	12.5891	12.6363	12.2427	12.2435	12.8294	13.0644	14.1639	13.0912	12.5484	12.4355	12.678	12.6779	12.0971	12.5362	12.1687	11.7111	11.7282	12.3643	12.0793
Os.16966.1.S1_s_at	LOC_Os11g13850.1	13.302	12.6819	12.9295	12.6772	12.1728	12.34	13.2032	13.4535	12.8703	13.2268	13.1226	13.2196	13.0919	12.0804	12.2466	12.1368	12.5401	12.4785	12.0012	12.0808	13.2113	13.6258	12.2259	12.4605	12.8632	13.0118	12.659	12.4145	12.1654	12.1396	11.8355	9.4523	10.2201	9.9332	13.3881	14.6612	13.6272	12.2839	11.9892	12.8584	13.3062	12.7462	13.3103	12.1171	12.4629	12.6643	12.8864	12.5673
Os.11674.1.S1_at	LOC_Os07g05000.1	13.0258	12.4934	12.2683	12.1242	12.0143	11.5439	11.8231	11.9705	11.0508	11.859	12.0045	12.5052	13.3456	10.9046	9.9492	9.2587	11.7418	11.4546	10.6822	10.2119	12.274	12.8189	10.4641	10.6403	12.0777	12.4337	10.8228	10.3687	13.262	13.5584	12.6171	9.3519	9.9075	10.4502	13.683	14.1479	13.7748	11.513	11.1005	11.7786	13.3481	12.7429	13.4504	11.7212	12.0039	12.2087	12.8506	12.7672
Os.20461.1.S1_at	LOC_Os03g19760.1	12.8779	12.543	12.735	12.6287	12.3597	12.2663	12.6813	12.4236	12.1252	12.5307	12.5437	12.7591	12.3894	11.6297	11.3438	10.6491	11.8329	11.6906	11.304	11.3888	11.4456	12.5782	11.7386	11.3775	12.438	12.4478	12.2005	11.624	11.5598	11.606	11.5547	9.2903	9.7301	9.3575	13.3109	13.7419	13.262	10.8322	10.812	11.1701	13.2795	13.1607	13.5269	11.492	11.5949	11.9204	12.1765	11.7959
Os.9506.1.S1_a_at	LOC_Os02g38020.1	13.8983	13.7237	13.6229	13.5554	13.3558	13.1946	11.9425	11.9549	11.4078	10.7391	10.7191	11.3808	11.1195	11.5417	11.6101	9.7648	10.7894	9.9856	9.6295	10.0295	12.5403	12.6397	10.9804	10.7649	12.1302	12.2088	11.2415	11.1353	10.9624	11.3343	11.3404	9.2521	9.4804	9.2899	12.7562	14.1704	12.5274	5.6611	6.8363	6.4654	12.9721	13.256	13.105	9.6118	10.1809	10.0784	11.7075	11.5941
Os.10146.1.S1_at	LOC_Os03g59320.1	14.3462	14.4274	13.9885	14.153	14.3894	14.1535	11.6492	12.2053	10.91	13.2015	12.8429	12.9273	14.0836	11.2651	10.5328	10.1832	11.0464	11.4231	9.1702	10.5805	10.8023	14.2192	8.8647	13.1755	11.6458	11.2417	10.4232	10.4788	13.5924	13.6698	13.6723	9.8659	10.8381	12.5778	11.4222	14.2128	11.5017	14.8278	14.7651	14.734	9.8064	10.0662	9.7444	13.4385	11.9476	13.2375	12.9134	12.5013
Os.20078.1.S1_at	LOC_Os07g40974.1	9.4456	8.8927	8.7604	9.3503	9.5393	8.0851	12.4202	12.2972	12.3803	11.3238	11.4259	11.5339	9.3468	9.861	9.8202	9.1981	9.7802	9.5296	8.8171	8.6774	9.5414	10.206	8.2181	7.2028	10.9204	10.337	8.9662	8.3902	11.2305	10.5694	11.1052	9.7407	9.1815	10.5263	12.3206	11.8668	12.4929	10.5738	9.7402	10.1305	13.0428	13.2664	13.2917	11.571	12.1469	12.1864	10.3148	10.9287
Os.11934.1.S1_at	LOC_Os08g44000.1	12.147	11.9166	11.9457	11.5183	11.8031	11.3967	12.4772	12.5408	11.9669	11.3658	11.2513	12.0769	11.8591	11.4273	10.8632	10.2225	11.7636	11.6775	11.3255	10.6266	12.874	12.9966	11.7647	11.2529	12.4663	12.6909	11.8247	11.5634	10.3579	10.653	10.4338	8.0625	9.064	7.7033	13.1867	13.6133	13.285	7.0131	7.5427	7.388	13.4247	13.1436	13.3802	10.1666	11.0219	10.7977	11.2502	11.5913
Os.9775.1.S1_at	LOC_Os10g38710.1	11.4959	10.5935	10.5944	11.3398	11.3198	9.9424	12.3809	12.4656	11.5955	10.6289	10.9074	11.5479	9.8666	10.0742	9.3525	8.1863	9.8849	8.6768	8.9372	7.3171	12.7235	12.0481	11.1529	9.5336	11.772	12.5908	11.3757	11.038	9.2215	9.6613	10.5452	7.4966	7.1043	7.5755	12.6707	14.4083	12.7695	6.4208	6.3434	6.2311	13.1747	13.3046	12.8865	9.056	9.85	9.6073	10.8558	10.3841
Os.10410.1.S1_at	LOC_Os08g02210.1	14.0337	13.984	13.7261	13.1831	12.9061	13.1742	12.4805	12.7748	11.7165	13.4027	13.3999	13.5642	13.8313	7.0989	7.3445	6.1543	7.2791	7.5275	7.1696	5.8779	10.1487	14.1314	8.8302	12.3324	9.9102	9.7606	8.6626	8.6716	13.5327	13.4142	12.8697	7.3289	7.463	7.7863	13.695	14.7949	13.8206	11.0267	9.9648	11.1306	13.3176	12.8222	13.1393	9.9293	10.0625	10.6798	12.9719	12.6426
Os.22651.1.S1_at	LOC_Os04g56230.1	13.6715	12.9859	12.8593	12.7143	12.3362	11.8642	13.1285	13.4373	12.5951	12.8954	12.8745	13.0831	12.456	8.46	7.4506	6.2853	9.0857	9.1634	6.8463	6.8829	11.1094	13.4026	7.8588	10.6071	11.027	10.7252	9.5584	7.4944	11.5696	11.6101	11.024	6.9631	7.1279	6.749	12.831	14.782	12.8072	10.2622	8.0599	10.3287	12.1539	12.1026	12.1006	8.2539	8.6426	9.0325	12.4852	12.1043
Os.11578.1.S1_at	LOC_Os08g40160.1	12.3272	11.8166	11.7956	11.778	11.1958	11.4014	12.5561	12.5665	12.5825	12.2809	12.1614	12.2929	12.2371	9.3804	9.5228	10.1212	9.6149	10.1263	10.0246	10.2885	11.7193	12.5982	11.408	11.6287	11.1127	11.2512	11.2099	10.6029	12.394	12.5814	11.9513	10.7183	10.8028	10.829	13.2505	12.953	13.4516	8.2203	9.7359	8.2941	12.9182	11.9295	13.0367	11.2526	11.6956	11.5305	12.0197	12.718
Os.3407.1.S1_a_at	LOC_Os08g06630.1	12.3667	12.1215	12.047	11.796	11.5026	11.2876	12.6645	12.8115	12.4384	12.8973	12.9041	13.0078	12.6072	10.34	10.36	9.5217	9.1766	9.2805	8.4348	10.1111	11.1886	12.5451	8.3668	11.3337	10.2558	11.4574	9.2076	9.8395	13.542	13.5676	12.6974	12.4002	11.8728	12.8555	12.2547	12.3276	12.2774	11.2999	11.1259	11.4385	12.4197	11.9251	12.6651	12.005	12.0207	12.0704	12.811	12.8559
Os.10524.1.S1_x_at	LOC_Os12g03070.1	14.2267	13.802	13.2179	13.4086	12.7792	12.3473	12.491	12.429	11.7399	11.1225	11.3557	11.6625	12.7085	8.7995	9.1017	7.7612	9.1465	8.6073	9.0964	9.3949	10.1255	13.9891	11.3639	12.6147	10.6081	10.429	11.2547	10.3103	11.7805	11.968	11.2685	8.5384	8.673	9.2466	12.7078	14.5338	12.779	9.8022	9.4581	10.1468	12.608	12.8118	12.6787	8.8487	9.3067	8.799	12.2228	11.7071
Os.49277.1.S1_at	LOC_Os01g53020.1	12.7231	11.5728	11.4653	11.9414	10.7759	10.8833	13.321	13.2945	13.0054	12.9709	12.8894	13.3951	13.2618	8.1389	6.5465	7.0937	8.344	9.1444	6.1919	6.3973	11.9852	13.583	7.0487	10.8726	11.3525	11.5733	7.8397	7.7533	13.8133	13.9509	13.1773	11.3198	11.7849	12.2092	13.9346	13.0613	14.0611	10.1681	10.5484	10.5024	14.0658	13.1595	14.2472	11.7365	11.8084	12.0229	12.4217	12.4203
Os.6595.1.S1_a_at	LOC_Os03g20700.1	13.1085	12.7955	12.5809	11.7796	11.0471	10.9865	12.2915	12.6449	11.7744	10.4597	10.6058	11.3997	12.819	7.8357	8.0548	8.2162	7.8441	6.8785	7.977	7.5371	10.0019	13.8169	8.2919	12.1286	9.8592	10.0681	8.9969	8.9475	13.1942	13.5138	12.9422	9.9775	10.7495	10.7251	14.1716	14.1868	13.8449	8.429	8.0074	8.8161	13.6242	13.0158	13.4371	9.6409	10.5032	10.0495	13.2373	12.7616
Os.12037.1.S1_at	LOC_Os03g14669.1	12.2441	12.0541	12.0443	11.9607	11.9077	11.1073	13.3963	13.2644	13.4089	9.7991	9.6818	10.9372	12.3731	11.5652	11.691	11.1619	11.3406	11.6495	10.0626	10.9434	12.6397	12.9589	11.1255	11.2263	12.3547	12.437	11.441	11.1378	13.569	13.1614	12.7889	9.6985	10.2789	9.3593	12.8083	11.1163	12.9587	9.3507	8.6623	9.2139	13.5548	13.1343	13.5071	10.512	11.5409	11.0868	11.4531	11.7746
Os.5160.1.S1_at	LOC_Os07g46330.1	13.0627	12.8939	12.9109	12.3892	12.032	12.3006	11.4359	11.8264	11.2026	12.1637	11.9113	11.851	12.6415	9.292	9.7805	8.8812	9.6937	8.2816	9.3667	9.7276	11.5201	13.1731	9.801	12.0024	11.5889	11.5664	11.252	10.7333	11.5227	11.5452	11.0317	9.551	9.4255	9.0966	11.7608	13.9835	11.8666	11.1661	10.6122	11.192	10.8307	10.1659	10.5406	10.6274	9.7802	10.5093	11.7823	11.6009
Os.28290.1.S1_at	LOC_Os02g47510.1	11.4727	10.0663	10.1678	10.1853	9.1392	8.8567	12.4734	12.6987	12.0109	9.9765	10.3108	11.128	13.8366	7.8764	8.97	9.4232	7.9948	7.9448	8.4911	8.1938	11.4056	13.6559	8.9859	9.935	10.2702	11.0642	9.6615	8.4267	14.6064	14.4847	13.1803	8.8116	8.7167	10.0376	13.355	13.701	13.4059	7.7507	6.9968	7.5284	13.428	13.1892	13.3809	9.1924	10.7548	9.879	12.7703	12.469
Os.8564.1.S1_at	LOC_Os11g03390.1	13.5253	12.6674	12.2351	12.3958	11.6611	11.0876	12.1027	11.9831	12.0786	11.4692	11.5363	11.7576	12.1725	9.0801	10.0399	9.0099	9.9411	8.9904	10.5251	10.7749	9.3172	13.0914	11.6191	11.9301	10.473	10.2712	11.969	11.2884	11.4226	11.5972	10.6644	9.1695	8.9484	9.1134	12.5337	13.8126	12.6148	7.8449	8.029	8.6535	12.6404	12.6867	12.5688	7.7248	9.148	8.6243	12.5405	12.0709
Os.12126.2.S1_at	LOC_Os04g43420.1	10.9482	11.1948	10.9032	10.7804	10.6884	10.6132	13.1983	13.2409	13.0375	13.126	13.233	13.3375	10.5798	9.2112	8.7915	9.2519	10.206	11.2383	9.7225	8.9725	12.7587	11.0289	10.7174	9.2929	11.7224	12.2143	10.1049	9.4099	12.2252	12.1451	11.681	11.0605	11.4239	11.9541	13.5307	12.0971	13.572	11.3097	11.1679	11.6649	13.673	13.3127	13.884	12.7367	12.9471	12.9952	12.4541	12.7174
Os.8900.1.S1_a_at	LOC_Os03g06139.1	11.9665	11.7652	11.9271	11.8103	11.21	11.8265	12.9485	13.2006	12.4872	12.2178	12.4208	12.8593	12.6906	12.0908	11.5295	11.1026	12.1518	12.6106	11.4009	11.7325	12.8436	13.0681	11.4561	11.7812	12.7829	12.2828	11.9426	11.6679	12.6898	12.8989	12.5463	12.1148	12.1936	12.4749	13.0268	13.5208	12.9815	12.4843	12.3669	12.2258	11.739	11.5553	11.6147	12.6663	12.679	12.4251	12.4107	12.4472
Os.26931.1.S1_a_at	LOC_Os02g13970.1	12.8608	12.6036	12.4659	12.3688	12.1158	11.7896	11.0578	11.4067	11.1786	11.4971	11.4494	11.5647	11.94	9.5475	9.159	9.5721	10.0729	10.0652	9.7212	9.2143	10.9117	11.6897	10.4781	11.2314	10.7996	11.0777	10.4486	10.43	12.8123	12.7612	12.5259	10.5694	11.417	11.6456	12.0914	12.2427	11.947	11.0767	10.4438	11.1256	11.7317	10.8735	11.8056	11.28	11.2343	11.5409	11.4412	11.4093
Os.49710.1.S1_at	LOC_Os11g40600.1	12.9068	12.5695	12.0734	11.7072	11.7293	10.9176	11.8231	11.8842	10.61	11.7426	11.5213	11.7206	11.5298	9.7417	9.2834	9.0488	9.7795	9.6189	9.8493	9.0913	11.6312	12.4072	11.3912	9.9322	11.1092	11.4009	11.3899	9.9275	10.645	10.4313	10.8027	4.5804	6.7036	7.4233	12.8424	13.6253	12.881	7.7624	8.6469	8.6521	12.5172	12.2674	12.3345	9.5027	10.1459	9.7067	11.8477	11.2111
Os.11788.1.S1_at	LOC_Os10g01080.1	12.2975	12.4258	11.8989	10.7836	11.7573	11.0552	10.5107	11.4805	7.1883	10.9915	11.2093	11.5472	9.3447	10.5828	8.6864	4.522	9.6954	9.017	6.046	6.377	9.9895	10.1465	5.1924	5.8794	9.5774	9.5579	6.5066	4.6211	7.8256	8.0079	8.2881	5.4244	1.3551	2.0816	13.4357	14.8126	13.6458	7.2131	6.5686	6.6034	13.0892	13.2118	12.8499	7.3627	8.5996	8.9145	10.9982	9.7554
Os.11566.1.S1_at	LOC_Os02g47620.1	13.423	13.1885	13.1369	12.4993	13.0141	11.6136	10.8171	11.5797	9.4042	10.4247	10.4166	10.8044	11.8832	7.4759	7.7826	7.2339	6.3239	6.4657	6.9771	5.2965	9.9768	11.7862	4.8797	8.7713	8.6534	9.8521	6.3326	5.0718	10.247	10.1493	9.9302	4.2173	2.8335	6.4154	11.6451	13.9076	11.8164	9.4136	8.9466	9.1739	10.4855	9.8909	10.2851	8.1487	7.5296	8.1846	10.6492	9.8979
Os.11946.1.S1_at	LOC_Os06g21380.1	14.0252	14.0337	13.6677	13.36	13.5761	13.1854	11.094	11.5689	10.4102	11.588	11.2043	11.6526	13.266	8.1533	8.9387	9.1749	8.0203	7.7736	7.4425	7.088	10.0431	12.0539	6.6906	9.4774	9.3967	10.2121	7.3544	8.4376	12.4688	12.3727	12.3885	10.2017	10.1369	13.3087	10.8702	14.3601	10.8151	13.8884	13.3943	13.8498	8.1886	7.5357	8.2021	11.7584	10.2055	11.0619	12.0802	12.0703
Os.4324.1.S1_at	LOC_Os03g03670.1	11.9499	11.8639	11.8735	10.9126	11.3357	10.3179	9.6252	9.7422	8.6109	9.5654	9.9615	10.5257	11.9364	10.2921	9.635	7.4738	10.61	9.7408	8.1273	8.6304	11.5008	12.2704	8.8299	10.3287	11.4383	11.5092	10.2843	9.1624	11.3895	11.2934	10.3452	6.9073	6.4312	7.1863	12.1812	13.6082	12.3027	8.2688	7.4504	8.578	11.827	12.1294	12.0665	8.8202	9.5202	9.6404	10.9595	10.5257
Os.38848.1.S1_at	LOC_Os06g15330.1	10.4531	10.7049	10.8845	12.1398	12.165	10.7565	12.4107	11.6425	12.4762	8.2378	9.8301	10.3431	11.9959	13.5722	12.6612	12.5233	13.4754	13.5174	13.3035	13.134	12.3134	10.004	11.2951	8.9418	13.0866	11.5646	12.1087	12.051	11.7878	10.9853	10.522	10.5696	10.3427	10.2007	10.725	6.1328	10.5014	5.748	6.3322	5.4444	12.4723	12.2952	12.2535	10.2795	11.0836	10.6038	10.48	10.6741
Os.27587.1.S1_at	LOC_Os10g40740.1	12.4647	11.9026	12.0835	11.5525	11.6107	11.737	12.9517	13.0413	12.0628	11.2852	11.4841	11.9396	11.795	11.4271	11.5341	11.892	11.2142	10.42	10.6784	11.4123	11.0362	12.1803	10.2253	11.7584	10.8081	10.3273	10.3984	10.1805	12.089	11.2598	10.7685	9.8531	10.6078	7.5383	13.5792	13.9185	13.7414	7.2687	7.6501	7.3266	11.5151	11.2936	11.5019	7.3699	8.5411	7.7917	11.8175	11.6737
Os.21088.1.S1_at	LOC_Os07g07480.1	11.5056	10.8476	10.8349	10.9139	10.2456	10.3259	12.2226	12.3298	12.0269	12.01	12.1037	12.5577	12.3704	9.2725	9.2193	8.8035	9.1856	8.8204	7.2344	8.3636	11.4378	12.0011	8.3616	10.3195	11.2986	12.0416	9.7647	9.2879	13.0054	13.0974	12.408	10.5536	10.444	11.3286	12.7815	11.8997	12.8965	11.7251	11.8924	12.1613	12.6585	11.7884	12.9459	11.7615	11.8005	12.0129	11.4373	11.6086
Os.7443.1.S1_s_at	LOC_Os03g02020.1	11.6082	11.4303	11.1803	10.9838	10.7783	10.3748	13.7298	13.8032	13.4821	13.0767	13.1728	13.395	11.1856	7.049	6.4386	7.1534	6.1249	7.1124	6.2784	6.4986	9.6954	11.3699	8.8392	9.7061	8.1679	9.5669	7.9904	8.0163	12.8758	12.836	12.3961	11.4931	11.3164	12.3584	13.4578	12.4777	13.3279	8.0095	10.2086	8.0199	12.9653	12.5271	13.2113	11.3114	11.8651	11.6896	12.5905	12.7701
Os.5438.1.S1_at	LOC_Os10g14870.1	12.2262	11.7348	11.6533	11.5021	11.5003	10.8248	11.4069	11.3513	11.2095	9.6006	9.7137	10.3101	13.0032	10.5585	8.7257	9.294	11.0242	10.6979	9.5848	9.307	11.0929	12.1665	8.9141	9.0229	10.9615	11.2854	8.4396	9.0521	12.5677	12.473	12.0005	10.1551	10.1588	10.8287	12.1789	12.7949	12.2064	11.4741	12.0507	11.5894	11.5905	10.6881	11.5648	10.9202	10.6711	10.5887	10.9196	10.2219
Os.3340.1.S1_a_at	LOC_Os06g24070.1	12.2396	11.6845	12.0002	11.3777	10.7702	11.2434	11.6322	11.4362	11.7587	11.1634	11.0769	11.0207	11.8145	9.4359	10.2435	10.0928	8.9799	8.4642	9.1522	8.4615	9.0833	12.7812	9.7227	12.5949	10.2653	9.4924	10.9717	11.3269	12.8259	13.1223	11.9563	9.6283	9.3997	8.7934	10.9663	11.76	11.2754	9.2597	9.7834	9.4781	11.2588	10.6954	11.3027	10.1096	10.4774	10.1098	11.6005	11.5596
Os.26393.1.S1_at	LOC_Os06g49120.1	13.3017	12.7793	12.7449	12.8641	12.3738	12.2671	9.9745	10.4122	8.9599	10.74	10.539	10.6731	10.7985	10.751	10.7381	8.3973	9.6415	9.3599	8.0015	9.027	11.4028	12.3887	9.676	10.5297	11.701	11.5996	10.0319	10.2813	10.306	10.5772	10.3505	6.8836	7.381	8.4	11.0258	13.9604	11.0566	13.8486	13.1523	13.7115	10.1785	10.1613	10.4438	11.1464	10.0893	10.9327	10.8133	10.502
Os.7665.1.S1_at	LOC_Os04g56240.1	12.5459	11.6138	11.7493	11.17	10.7013	10.5103	12.6832	12.8753	12.5645	12.4134	12.2517	12.2795	11.5252	6.8191	6.5645	6.6958	7.4116	6.1596	6.325	6.8493	9.2477	11.808	7.3303	9.0068	8.6919	9.4079	7.3785	7.1415	11.1436	10.7069	10.0159	5.6925	6.2436	6.1315	11.9237	13.46	12.2938	8.7873	7.9929	9.1474	11.1595	11.7014	11.2165	7.8107	8.4015	8.6242	11.7302	11.1311
Os.12112.1.S1_at	LOC_Os01g60830.1	14.4993	13.94	13.6674	14.0412	13.7029	13.4928	11.9904	12.883	9.7184	12.0685	11.9518	12.1465	10.3574	7.9418	7.7806	7.9192	8.0681	8.7988	4.6809	6.6526	8.1291	11.1868	3.5264	9.5459	9.296	7.75	6.536	6.3823	10.0773	10.7594	10.6785	7.3713	7.1467	8.3388	13.6622	15.3825	13.5657	10.8127	11.1391	11.4486	7.3946	7.1261	7.3827	9.3588	8.0302	8.7166	11.7617	10.9263
Os.52420.1.A1_at	LOC_Os09g12540.1	12.4912	12.1935	12.3128	11.3714	11.5636	11.8318	10.3401	10.9026	10.3192	11.2709	11.0251	10.8595	11.5683	8.6155	8.7091	6.7774	9.0152	7.4384	7.4676	6.8506	10.7829	11.8126	7.9296	9.9873	9.4712	10.4676	8.7076	8.4758	10.7889	10.7806	10.0831	8.9758	8.8671	9.8897	11.7287	13.2421	11.6365	10.6086	10.0966	10.5435	10.9818	10.8713	11.3924	10.2319	10.2832	10.6914	11.8969	11.5913
Os.6411.2.S1_at	LOC_Os07g42250.1	10.8409	10.4351	10.1294	10.0007	10.2261	10.2338	10.6999	10.6844	10.3678	11.3515	11.0031	11.1123	10.5187	9.144	8.849	8.3629	10.4663	9.6994	10.1095	9.3193	9.0849	9.6413	9.8328	8.3913	9.8022	9.9375	9.3138	9.1825	10.5171	10.3499	9.5021	7.5198	7.663	7.89	10.613	11.2357	10.6992	10.3883	9.7566	10.3953	9.9063	10.5524	10.0264	10.7209	10.9912	11.3412	11.544	11.3576
Os.6898.1.S1_at	LOC_Os07g43570.1	5.7996	3.1792	4.1315	4.3519	5.3348	5.3008	5.3042	2.0239	3.1812	4.2705	1.7338	3.6172	12.0003	9.0667	7.5174	9.5522	11.169	10.3419	8.981	8.4561	5.0285	1.1589	3.1337	0.4383	4.3427	2.8485	3.594	4.8461	14.1812	14.0362	13.1549	13.4259	13.5559	13.7785	14.1114	11.5522	14.1294	6.8775	9.0184	6.2758	5.5181	3.7302	4.0743	1.2479	5.3494	3.0086	13.6246	5.9451
Os.51212.1.S1_at	LOC_Os04g42800.1	11.9138	11.2109	11.0992	10.6621	10.9249	10.3096	10.4732	10.6869	9.835	11.2544	11.2372	11.4536	9.9351	9.3328	9.1776	7.2657	8.962	8.6617	8.869	7.3615	10.3303	10.9208	9.961	9.2538	10.2084	10.1697	9.4199	8.7771	9.2114	9.3601	9.0091	6.3646	6.0396	6.6058	12.0127	13.407	12.2054	8.158	8.3668	8.2632	11.2764	11.0896	10.9094	9.3249	9.6231	9.9056	11.0316	10.4632
Os.15829.1.S1_at	LOC_Os02g10120.1	9.5966	7.1455	6.0722	8.8751	8.2238	5.2062	8.6799	6.1528	8.6993	11.1782	11.1133	11.0142	11.2002	4.4204	5.088	0.7857	7.3979	7.9919	4.9013	1.9516	6.8698	10.0107	2.9112	4.1134	6.9607	5.7504	1.3517	1.9028	13.2208	12.7186	11.9196	9.7714	9.9644	11.2117	10.824	11.4254	10.8891	9.3276	8.7338	9.2281	9.7061	9.5976	9.0221	11.1395	11.1463	11.0111	12.2653	12.2091
Os.51003.1.S1_at	LOC_Os05g42280.1	11.0334	10.1903	10.3957	10.161	9.7147	9.5528	11.9673	11.9924	11.7584	11.892	11.596	11.8957	10.6864	7.8319	9.12	8.9704	8.56	7.3715	8.6086	8.0542	9.3978	10.871	8.1744	8.3085	8.5168	9.8098	8.416	8.6447	11.1868	11.0874	10.4823	8.8467	8.8355	9.6018	11.3521	12.5802	11.789	8.5774	9.6517	9.3083	11.7287	11.6611	11.8826	10.5417	10.4823	10.5117	11.4286	11.174
Os.11602.1.S1_at	LOC_Os09g38090.1	12.7382	12.7499	12.4728	12.0745	12.3687	11.4272	8.7135	8.9091	8.3795	7.5461	7.859	8.3279	11.0708	10.1616	10.6538	8.7499	8.228	7.6585	8.3056	8.642	8.8993	11.5745	9.1271	10.2394	9.3213	9.6361	9.4782	9.1885	10.5395	10.3987	9.3904	6.6494	6.8759	6.84	9.6313	13.7802	9.9723	10.626	9.1704	10.3062	8.4003	9.639	7.9957	7.8504	7.4553	7.9022	9.796	9.4459
Os.49564.1.S1_at	LOC_Os04g33610.1	11.3192	10.7238	11.0188	10.0326	10.0765	10.1639	10.9613	11.1761	9.4902	10.903	10.8211	11.1118	9.0904	9.9573	10.268	9.9457	9.165	8.2913	8.1677	8.8584	9.9971	9.5374	8.3335	7.1097	10.36	9.9249	9.4393	8.4471	9.7025	8.9778	9.6066	7.8812	7.2107	7.2086	12.3037	13.9782	12.5931	8.2037	10.017	8.1831	11.055	11.24	10.2343	10.0632	10.1404	10.2852	11.6509	11.2779
Os.34273.1.S1_at	LOC_Os01g71720.1	7.3775	7.6973	7.7665	8.9992	9.2682	8.1169	12.9906	12.8843	12.7121	9.8226	10.3952	10.7858	10.1366	10.0192	9.1761	8.7839	10.3375	10.0123	7.8986	8.9258	11.0209	8.1746	6.926	5.9179	10.3661	11.259	7.8912	7.6567	13.0699	13.2184	12.0006	11.0476	10.4527	9.5555	12.9157	11.3087	13.1197	5.2818	6.8612	5.3429	12.9573	12.917	12.8208	10.7039	11.7473	11.4037	12.3863	12.6073
OsAffx.23156.1.S1_at	LOC_Os01g07800.1	12.1058	11.3912	11.0793	10.8443	9.9539	10.3676	12.2756	12.5562	11.6428	11.3423	11.0942	11.7825	11.0933	7.8214	8.9879	9.5341	8.1949	7.7585	8.0802	7.928	10.597	11.208	9.3601	9.4214	9.9841	10.6852	8.454	9.5187	10.7687	10.2455	9.9205	8.0786	8.3421	8.8918	11.3475	12.9757	11.4125	10.2281	10.1228	10.9551	11.1414	9.9425	11.0388	10.296	10.3436	10.293	10.482	10.1961
Os.28255.1.S1_at	LOC_Os04g54790.1	11.9573	10.8813	10.9373	10.5786	9.8767	10.2174	10.8199	10.7782	10.5762	11.0036	11.0716	10.9703	10.8742	7.1411	7.2553	5.8051	6.3527	7.1877	6.305	5.4997	9.8557	11.9794	8.0004	10.5079	9.543	10.2915	7.9679	8.8738	10.2498	10.2578	9.8592	8.2539	8.3605	9.0309	11.4935	12.5068	11.7994	9.0614	9.084	9.145	10.1003	9.4011	11.0594	9.6146	9.7406	10.1851	10.3053	10.6116
Os.17679.1.S1_at	LOC_Os04g52330.1	11.696	11.343	11.5676	10.9615	10.4204	10.757	10.4693	10.7332	10.4742	11.0125	10.8244	11.3153	11.1012	8.6985	9.7035	10.0519	8.955	8.405	9.1766	8.9957	10.1551	11.2056	8.7958	9.5455	9.6227	10.0589	8.6982	9.6981	10.1429	9.9463	9.8325	8.4049	8.2366	8.8672	10.8416	12.9482	10.8249	11.1923	10.8927	11.5396	11.098	10.5846	10.7653	11.0465	10.7499	11.0541	11.0038	10.6466
Os.48075.1.S1_at	LOC_Os03g62780.1	11.141	10.4178	10.7322	10.1825	10.165	9.6001	10.7494	10.8471	10.4059	9.8706	9.8912	10.4599	9.9371	8.8443	8.0661	7.8556	9.1386	8.6801	8.6965	7.5733	9.8564	11.1453	8.1067	7.7502	9.1782	9.6898	8.5181	7.5719	8.3509	8.9772	9.0517	6.597	6.7528	5.9713	12.4347	12.7635	12.2808	8.204	7.4101	7.4267	11.8782	11.3006	11.9773	8.1322	8.8044	8.234	9.6165	9.5094
Os.17301.1.S1_at	LOC_Os10g39030.1	9.0762	9.5042	9.9846	9.2288	9.7818	8.9843	11.0971	11.2621	10.9865	8.8984	8.9849	9.4169	11.7166	11.0091	11.208	10.7307	11.0976	11.2988	10.3468	10.5909	12.1928	11.7414	11.6589	11.6747	12.0828	11.8934	11.4301	10.6403	12.5182	12.3706	11.3409	9.1243	9.5147	8.9153	11.9645	10.2214	12.1272	6.8226	7.7305	6.5005	11.5349	11.3975	11.3823	8.9353	9.7565	9.3814	10.6508	10.268
Os.27688.1.A1_at	LOC_Os04g21350.1	10.1192	10.1514	10.2064	11.1527	10.6079	11.0753	15.2945	15.1824	15.2482	11.9943	11.6047	12.7837	12.6921	9.4111	7.1358	9.2589	11.6821	12.2998	6.8339	9.9415	10.2712	12.5004	6.3765	9.202	10.2275	11.1363	6.7859	6.7543	11.9086	11.3215	11.2127	11.2387	10.8413	9.9834	14.3553	11.0763	14.4165	7.1575	8.4037	6.8853	13.4473	14.0521	13.3354	9.2742	10.0777	7.6769	13.421	12.9412
Os.17484.1.S1_at	LOC_Os04g35280.1	11.2064	10.6485	10.9755	10.5681	10.9631	10.591	10.0152	10.3509	10.0868	9.2842	9.415	9.5124	10.7794	10.3538	8.5908	8.5022	9.3634	10.1866	8.5241	8.4878	9.7248	11.7463	9.281	9.6141	10.7876	9.7376	9.7628	9.5869	11.8189	11.7623	11.7599	9.8476	9.4271	9.9242	10.908	12.1838	10.9681	11.0405	10.8941	10.7121	10.4804	10.182	10.1373	10.5255	10.5894	10.1704	10.0992	10.0372
Os.11394.1.S1_at	LOC_Os12g01449.1	13.1187	12.4934	12.3766	12.3083	12.101	11.5246	9.0374	9.9201	9.3374	9.2415	9.0336	8.9006	8.2726	6.1014	5.7393	5.1639	4.8921	4.7418	5.7101	3.2551	8.7223	10.7326	6.7507	9.7411	9.4617	9.6403	8.0755	7.7531	9.0604	8.4186	8.3	6.2566	7.0737	8.1787	8.2818	11.2265	8.4981	7.5587	7.0382	6.9722	6.8307	6.4824	7.4496	5.7802	6.8042	6.6607	8.2756	8.0712
Os.11675.1.A1_at	LOC_Os12g41650.1	12.5035	12.0737	11.8655	11.7726	11.7241	11.2248	9.2032	9.3686	9.2192	6.5372	7.4465	7.5984	12.7691	11.2691	10.3401	12.2749	12.1059	11.4669	11.3111	11.7606	10.3361	12.237	10.7591	13.1275	12.5823	10.6567	12.3697	12.3563	11.7812	11.4614	11.2415	9.8681	9.9491	9.7715	9.0517	11.8501	8.8314	9.9661	10.1738	10.0681	9.0998	9.0549	8.9959	10.1267	9.6687	9.6214	8.7552	9.7204
Os.5629.1.S1_at	LOC_Os08g01170.1	8.4881	9.4304	9.2517	10.1147	11.1732	9.5354	9.5535	9.8373	9.6546	8.8023	9.1611	9.5852	6.7286	9.9704	9.7962	9.3657	9.7224	8.8158	9.4315	8.8289	9.3669	7.5507	10.163	7.9836	9.6214	10.1233	10.9019	9.8626	7.5997	7.7652	8.0032	6.6336	6.2443	6.1062	10.2532	10.5545	10.5951	3.2027	6.152	4.5032	11.5199	11.4322	11.2667	7.9593	9.221	8.981	9.4162	9.3811
Os.18559.1.S1_at	LOC_Os02g45520.1	11.1428	10.9378	10.8266	10.3256	9.4085	9.6488	10.5439	11.3921	9.0007	11.2993	11.8466	12.283	8.1315	5.3243	4.4926	5.295	6.6888	6.6798	1.5377	5.4442	7.7035	8.4583	1.5854	6.617	6.8429	8.0173	1.1547	1.4849	8.471	8.5642	8.4911	9.4918	8.7892	7.8286	11.4271	12.5644	11.5702	4.5538	2.2924	5.3807	10.4112	8.5856	10.3578	6.8146	7.7958	7.1234	10.3077	9.5645
Os.27628.2.S1_a_at	LOC_Os03g62670.1	10.247	8.7608	9.4598	9.7093	8.4788	8.6094	10.0534	10.0095	9.3469	7.5083	7.9715	8.0015	8.5742	6.1421	3.734	5.4937	3.4115	5.8697	5.925	5.4374	7.1176	10.2483	5.1732	3.5938	7.8613	7.4073	2.9717	4.9782	9.7508	8.8635	8.0619	6.4529	3.6411	3.4603	12.1748	13.732	12.2105	5.6283	5.3786	6.2974	12.2802	11.5371	12.1334	2.9767	3.8843	6.4291	10.3388	8.8377
Os.26965.1.S1_at	LOC_Os01g61120.1	12.1817	10.7136	11.1763	11.1535	9.6806	10.1212	9.5569	8.8281	8.3873	9.0222	8.9776	9.4886	10.0203	6.7426	7.8386	7.7256	6.0144	4.9065	7.5757	6.7071	7.2028	11.9177	8.3939	9.4658	7.5374	7.711	7.8644	8.2908	10.4132	10.3008	9.6882	5.2174	6.4697	6.1891	11.1039	12.8918	10.7238	9.4322	8.6789	9.4926	9.1458	8.4734	9.0609	7.7015	7.5725	7.6926	9.9999	9.6732
Os.32177.1.S1_at	LOC_Os05g50930.1	12.5614	12.5602	12.4406	11.5781	12.0358	11.6457	8.6051	9.5182	7.0067	9.348	9.2648	9.2422	10.6324	5.1037	1.9629	5.7095	4.5409	2.225	0.794	2.5052	5.7192	10.8478	1.9303	7.852	5.3976	6.5772	3.0233	4.7964	10.5224	10.5062	9.9593	5.9985	5.547	5.514	10.7497	13.9012	11.1242	12.9993	11.6698	13.1978	5.9839	5.1679	3.8202	6.4534	6.46	5.2455	10.089	9.2236
Os.50498.1.S1_at	LOC_Os01g03549.1	9.4457	10.6527	10.8305	8.6989	10.065	9.7566	9.4459	10.2507	9.0171	9.3731	9.4358	9.7179	9.6377	7.5245	6.5267	5.8448	7.4394	6.8277	5.7771	5.0956	8.4371	8.6681	4.8785	6.7283	7.3512	8.7458	4.9607	4.613	9.5311	9.0609	8.5301	6.9304	6.8085	6.3301	9.1266	10.0593	9.4817	5.895	5.3013	2.6693	9.6487	9.4253	9.2287	6.3368	7.0344	6.6577	9.4505	9.3875
Os.14115.1.S1_at	LOC_Os01g51980.1	6.3142	6.1955	4.6335	7.0859	7.4095	5.678	10.8227	10.5589	10.2648	10.4962	10.9323	10.9959	9.9381	8.3326	8.5207	8.9246	9.9485	7.6129	12.1905	7.4158	10.469	9.5566	12.3247	9.2668	9.9696	9.1832	11.4892	10.5429	10.868	10.7724	10.0096	6.29	7.2729	6.9037	12.5681	12.1168	12.6536	5.91	6.8861	6.4911	11.9428	12.4213	11.7249	9.7174	11.0872	10.3828	11.805	11.2188
Os.27650.1.S1_at	LOC_Os07g43560.1	4.7725	3.2143	1.8511	1.5819	3.4515	4.4826	4.6566	0.58	5.1507	0.3145	5.0255	1.0657	10.3881	6.8304	4.9368	6.2812	8.7398	8.4657	6.6189	5.7097	0	0.8622	0	1.0697	3.2192	0	0.213	0.9599	12.2892	11.6898	11.3903	10.1931	11.2211	11.9769	11.9568	10.888	11.9345	5.2438	4.8209	6.0822	0	5.2215	4.9044	4.9449	3.7873	3.4888	11.4242	4.3415
Os.50956.1.S1_at	LOC_Os03g27040.1	11.3539	10.2135	9.9277	10.2321	9.6298	9.8112	9.74	10.1913	9.0694	9.6819	9.8481	9.827	8.4866	8.4583	8.8803	8.311	7.7853	7.3582	8.197	8.0311	8.6343	8.9238	9.4702	7.4602	8.6358	8.4581	8.8301	8.0033	7.7682	8.4233	8.9021	5.2253	3.4317	3.7212	12.2687	12.9964	12.2896	7.4536	7.4702	6.8081	10.2523	9.6105	10.3523	8.0569	8.8446	8.7831	9.3453	9.1565
Os.41164.1.S1_at	LOC_Os01g44390.1	10.3153	9.6175	9.7112	11.5472	11.1643	9.8082	11.5914	11.451	10.7728	8.4953	7.9	9.1815	10.0979	8.8515	7.6149	7.9141	10.1165	8.2339	9.369	8.0281	10.298	9.0472	7.1234	6.9057	10.1474	10.6087	8.6864	7.5425	9.2002	8.801	8.3667	7.1933	7.4726	7.7768	11.697	11.9169	11.7659	2.6869	4.8208	6.2805	12.5994	12.4998	12.6376	6.5129	7.336	5.7674	8.8963	8.5561
Os.39075.1.S1_at	LOC_Os03g12990.1	12.0406	11.7161	11.5382	11.4998	10.8718	11.1281	14.3317	14.2909	13.8765	12.1032	12.5017	13.0031	12.9153	13.0856	12.6422	12.5868	12.7205	12.5085	12.8329	12.7635	11.8464	13.2473	12.1495	11.8989	12.5471	10.6269	11.3989	11.6211	11.3213	11.9816	12.0869	11.5452	10.3347	9.5037	13.7507	13.866	13.3813	12.5479	12.8547	12.6871	11.8578	11.2207	11.3992	11.9635	12.1466	11.3765	12.1818	11.6596
Os.12025.1.S1_a_at	LOC_Os04g55180.1	12.373	11.8294	11.8085	11.0625	10.2403	10.9464	9.3577	9.3444	8.2359	8.9433	8.6723	8.9021	11.7436	6.0791	4.9044	5.2433	5.4247	6.0437	5.3025	5.3186	8.5442	11.9724	7.1929	10.4517	8.5098	7.7525	8.0496	7.3155	10.6354	10.886	10.2149	6.5653	6.2023	4.3112	11.8057	13.0673	11.9043	6.186	4.7502	6.9104	10.9026	10.0463	10.9336	5.6636	6.0567	6.6383	9.4234	9.0756
Os.27216.1.A1_at	LOC_Os05g34600.1	8.6453	9.4161	9.3138	8.6772	9.4805	8.8405	9.8381	9.8974	9.6449	9.0612	9.28	9.264	9.9643	9.7606	9.5451	9.5957	9.9259	9.7275	9.2644	9.3149	7.9627	8.4987	8.3165	8.8255	9.484	9.3956	9.0796	8.5803	10.0386	9.514	9.4287	8.806	8.5111	9.2856	10.5115	10.7348	10.4385	9.8912	9.8869	9.7062	10.4883	10.5489	10.2523	10.0464	10.3495	10.2137	10.0235	9.7821
Os.52467.1.S1_x_at	LOC_Os05g44020.1	8.7869	8.9314	8.9837	9.1143	9.4265	8.3437	9.3524	9.4758	9.4976	8.8186	9.2609	9.3874	9.1678	9.4668	9.213	8.8174	9.4462	9.8051	8.5838	9.3288	10.2215	9.3504	9.2718	8.484	9.5895	10.0024	9.6545	9.4199	8.8053	8.9827	8.5756	8.1694	7.7644	8.3472	10.1454	9.5566	10.4754	7.5273	6.8689	7.2284	10.5772	9.5713	10.5708	8.8043	9.6498	9.4996	9.5151	9.4714
Os.49770.1.S1_s_at	LOC_Os03g29970.1	8.699	8.3389	8.7563	8.6903	8.9421	8.2796	10.8557	10.5584	10.863	8.8999	9.1693	9.6484	9.9975	9.8357	10.2476	9.9235	9.7266	9.0484	10.1524	9.6882	9.0699	10.0253	9.5549	9.4789	8.7478	9.254	9.3278	9.299	9.6784	9.8068	9.0402	6.6055	6.0464	6.4852	11.043	10.3467	11.2696	7.832	7.0713	7.5236	12.0944	11.3952	11.791	8.9745	9.2198	9.1197	9.6023	9.8191
Os.27592.1.A1_at	LOC_Os11g42490.1	11.0124	10.7212	10.6071	10.3212	10.1252	9.6139	8.7214	9.1181	7.3759	8.4992	8.6221	9.2895	8.4323	8.0483	7.9465	5.8912	6.854	6.6378	8.954	5.532	9.1321	9.3226	9.5158	7.2179	9.0049	8.9922	9.266	8.7962	6.8909	7.1919	7.482	4.9917	0.0519	5.2335	8.9245	11.5015	9.006	3.1498	4.7146	5.4538	8.3912	7.8463	7.9004	4.2073	5.6278	5.0566	8.732	8.2098
OsAffx.26722.2.S1_s_at	LOC_Os05g03900.1	9.3638	8.7754	8.3166	10.2575	8.8624	8.2583	10.4518	10.3319	10.3698	6.1102	6.5795	7.0952	10.1839	9.9351	9.0469	8.1401	9.8259	9.4221	9.7013	8.8413	9.9964	9.8928	9.1963	7.4168	10.9754	9.2955	8.9996	8.5388	9.7159	9.6038	9.1298	9.548	8.2038	9.5856	10.1563	11.2284	9.6363	8.6951	8.0267	8.3952	10.7976	11.3709	10.4639	9.6724	9.9483	9.0762	8.5372	8.7779
Os.19229.1.S1_a_at	LOC_Os03g43810.1	9.1656	9.6711	9.5859	8.8951	9.3626	9.3468	8.6098	9.2734	8.8693	8.9847	9.0123	9.2595	10.4537	8.3162	7.4238	8.0909	8.4105	8.097	7.4346	8.346	9.0086	10.2696	8.0347	8.4086	8.4561	9.1163	7.4466	8.2023	10.8838	10.2933	10.1694	10.2012	9.4909	10.9386	8.8886	10.5767	9.4908	9.2044	9.2513	8.9639	9.1739	8.5535	9.18	9.8605	9.9875	9.6837	9.2911	9.291
Os.57569.2.A1_s_at	LOC_Os08g04500.1	9.9524	8.1978	7.9103	10.0355	7.2987	6.7582	5.1401	0	1.7031	0.6326	1.4389	4.5324	12.4564	3.9382	2.1155	3.7138	3.5643	3.5813	3.9375	0	4.829	9.6435	0	8.9344	4.3219	3.512	3.4194	3.6359	7.1532	6.3004	6.1825	4.1458	4.626	0	10.3116	12.3381	10.3119	3.6342	3.6342	1.0969	3.5147	5.2246	1.7765	3.484	3.4327	2.8312	6.8029	2.5706
Os.19586.1.S1_at	LOC_Os12g12934.1	9.762	9.2671	9.7096	8.5137	8.8533	9.2094	12.0102	11.8726	10.9854	8.5712	7.7858	8.9402	10.7193	6.6288	6.6491	8.444	6.8306	6.9899	8.0055	7.0063	8.0834	10.7642	8.1978	10.1755	7.1239	7.097	7.8479	9.2596	10.846	10.4347	9.9377	9.859	8.9849	8.1921	11.2856	10.326	11.5506	1.0346	3.8338	2.821	11.064	9.4831	10.3929	7.2892	7.7085	6.9024	9.4041	9.1321
Os.28459.1.S1_at	LOC_Os11g26160.1	8.3426	8.6804	8.6449	8.5729	8.6447	8.4999	9.9099	9.521	9.4323	10.2797	10.1124	10.3454	8.7753	8.6137	8.7762	8.8546	9.2749	9.3598	9.6725	8.8929	9.3487	8.6376	10.2249	9.2321	9.7287	9.8355	9.2647	9.7596	9.2872	9.4779	8.8574	8.6494	9.1154	9.5422	10.7205	8.407	10.7344	7.9353	8.5915	7.726	11.0816	10.8183	11.2872	10.2223	10.3418	10.2739	10.4948	10.5742
Os.46006.1.S1_at	LOC_Os07g47140.1	8.1955	8.7764	7.9774	9.018	9.0575	8.1627	6.7305	7.8716	6.546	8.7532	9.0919	9.01	6.6653	9.0292	8.067	7.3942	9.2592	8.1168	9.0152	7.472	9.1377	7.3581	8.4331	7.3733	9.8819	10.2246	8.807	7.9012	6.8967	7.5747	7.2799	5.7793	2.878	5.4495	8.3527	10.0657	7.2476	5.4341	5.8584	5.9326	9.3352	10.3164	8.6005	8.874	9.0633	8.9046	7.2375	5.5162
Os.50442.1.S1_at	LOC_Os03g03260.1	8.4218	9.4703	9.2427	8.0712	8.9253	8.5449	9.1519	9.6188	8.7137	8.8648	8.6889	8.9984	10.8153	10.122	10.3399	10.8027	11.2937	10.2961	10.6519	10.8987	9.9107	10.3488	10.8614	11.9105	10.7189	9.3325	11.3251	9.9398	9.6063	9.171	9.0154	6.8423	7.8644	7.4604	9.0778	9.5713	9.4005	6.6198	7.2648	6.5812	9.4593	9.37	8.5803	8.2155	8.6764	8.2867	9.5808	9.4465
Os.57062.1.S1_at	LOC_Os11g35390.1	10.5953	9.9144	9.8786	10.1668	9.8227	9.8592	10.2602	10.2468	10.1099	8.9361	9.3243	9.45	9.4757	9.9387	8.8663	8.3096	8.7829	9.4446	9.9709	7.9018	8.4745	9.5188	9.7281	8.0691	8.1049	8.8602	7.9403	9.0483	8.1274	7.7448	8.4001	8.6698	8.6045	9.2539	9.9826	9.6216	10.0676	8.9389	9.2655	8.7171	9.8076	10.213	9.4046	9.7552	10.1924	10.1441	9.3412	9.5349
Os.27693.1.S1_at	LOC_Os06g07941.1	8.0629	7.3528	6.7305	7.778	6.9882	7.1308	8.9801	9.521	8.9812	10.4696	10.0887	9.3092	7.3359	4.6556	6.0305	1.6909	5.8233	6.198	4.2692	4.3828	8.3287	7.3625	5.9644	6.0803	7.5745	8.1487	5.0318	6.6885	7.5771	6.8136	7.0115	6.603	7.2382	8.0566	9.8171	10.4374	10.1926	5.998	4.6708	2.8012	8.4747	7.4548	9.6608	5.9124	7.9669	7.0194	8.176	8.8363
Os.27817.1.A1_at	LOC_Os05g11510.1	9.5187	9.1926	9.1476	8.5942	8.9669	8.0733	9.6562	10.0565	9.5109	9.4213	9.9221	9.9958	9.5709	8.5194	9.5065	8.5697	8.1562	7.4135	8.4337	7.6944	8.7454	9.8028	8.5494	8.6637	8.8739	8.7852	8.7168	9.5079	9.0393	9.0985	7.9978	7.1288	6.4213	6.2221	9.3378	12.5444	9.5712	8.3312	7.4803	8.5349	9.0483	9.7818	8.9223	8.8971	9.0196	9.2413	9.5965	8.9883
OsAffx.16129.1.S1_at	LOC_Os07g06800.1	10.4861	9.4655	9.4569	9.9214	9.2825	9.4496	8.0259	9.1686	6.7896	9.55	9.5176	9.5324	8.8894	5.418	5.5675	5.8538	5.8455	3.5163	2.5829	0.5446	8.0327	10.2873	4.0119	6.5785	6.9773	7.9667	5.9666	5.8846	6.4034	6.1861	6.6934	5.8286	4.7173	5.4516	10.2038	13.3769	10.4928	9.8237	9.0167	10.2474	6.8448	6.5352	7.3242	6.5971	6.4812	6.9854	8.1476	7.1319
Os.52258.1.S1_at	LOC_Os04g39140.1	8.3212	7.7177	7.7414	7.5815	7.0769	7.2019	8.734	8.6099	8.3408	8.4987	8.8163	9.0561	8.2	6.8665	7.5997	7.645	7.3217	7.3105	7.1716	6.5728	9.1728	8.1004	7.8575	6.1652	8.2761	9.1728	8.23	7.3578	8.2085	8.1321	7.8687	4.4536	5.821	5.6524	10.0209	10.6424	10.1475	6.4108	7.3618	6.837	10.3914	10.0567	10.3921	7.4913	8.5172	8.6881	8.612	8.2223
Os.56275.1.S1_x_at	LOC_Os10g41100.1	12.0939	12.1172	11.8337	11.1109	11.8065	11.1299	9.3719	9.3992	8.3077	9.0849	8.9322	9.5086	9.0116	5.8336	6.2488	4.6719	4.1727	5.238	4.9253	3.3594	7.5178	11.6836	4.9753	8.1709	7.2089	6.4684	6.004	1.9795	8.5327	8.5316	8.2981	1.8759	5.3639	4.2076	10.1708	13.3242	10.4045	9.3986	8.4334	9.3485	6.9926	8.0371	6.6614	6.7715	6.667	6.5884	8.4661	8.215
Os.18913.1.S1_x_at	LOC_Os05g39800.1	8.0775	8.1145	8.3695	7.7206	6.7625	7.8973	9.3277	9.3331	9.0998	8.8858	8.9681	8.7121	8.763	8.7921	7.06	7.768	8.6648	9.7706	8.8471	6.6752	8.5482	8.557	8.4347	7.0726	9.4548	8.1499	8.7363	8.1885	9.4114	8.6077	9.2211	7.631	7.1071	7.3215	10.4872	10.5414	10.5965	8.7568	8.7044	8.6134	9.647	9.2404	9.4239	7.8632	8.3111	8.5246	9.3065	9.1731
OsAffx.23844.1.S1_s_at	LOC_Os01g58760.1	8.4292	7.5202	7.7242	8.6126	8.4811	7.5553	10.0453	9.89	9.8452	6.8265	7.186	8.46	10.0881	9.0984	8.9942	8.714	9.1694	8.5698	7.9081	8.927	9.1288	9.6276	9.7627	9.2909	9.3085	9.5088	8.1683	9.7632	8.8333	8.7027	8.7273	8.2696	8.0367	8.2239	9.7446	10.1804	9.6795	5.4775	5.6825	6.3567	9.4298	9.7999	9.5892	8.3142	8.7381	8.4659	8.2192	8.6277
OsAffx.11962.1.S1_at	LOC_Os02g09750.1	7.6471	7.38	8.0247	7.3063	7.8695	8.164	9.3618	9.7511	8.7667	8.8334	9.0474	9.4256	8.8076	6.9652	8.9082	8.6399	7.7011	7.4527	6.8873	6.007	9.2929	8.7082	8.6905	9.0355	9.0372	9.315	9.5755	9.3162	9.2105	8.6571	8.4421	6.6413	4.7148	6.3543	10.1565	10.1947	10.1559	7.9912	7.875	7.0696	10.5416	10.4533	10.152	8.786	9.193	9.3629	8.7949	8.6038
Os.49827.1.S1_at	LOC_Os11g10310.1	7.6605	7.9078	7.914	6.962	7.2714	6.6852	8.4242	8.6745	7.6406	7.283	7.5771	8.0143	8.5231	7.1268	6.5807	6.1392	6.7445	6.4236	6.657	6.3269	7.0923	9.5487	7.2535	7.745	8.0021	8.0112	6.9591	7.5048	8.9439	8.8489	8.8754	7.6544	7.7628	7.1871	10.1303	10.627	9.8973	7.6788	7.2147	7.2866	10.0959	9.2741	9.6692	6.8664	7.6641	7.6753	8.1518	7.5534
Os.52106.2.S1_at	LOC_Os02g51450.1	7.6866	8.4643	8.2523	7.7268	9.0142	7.3003	9.1688	9.0687	8.6601	8.7189	8.6238	9.2379	7.8946	8.5713	7.6085	7.2185	8.3594	8.9203	7.8292	7.5481	9.4893	7.4535	8.068	6.582	8.8083	9.0371	7.9253	8.0321	8.1599	8.1311	7.6089	7.0271	7.4947	8.0499	10.4418	10.3998	10.7429	5.6938	6.7726	4.9948	11.2809	10.2728	10.9421	8.5511	8.5758	8.5983	9.7856	9.4674
Os.12345.1.S1_s_at	LOC_Os02g44080.1	3.833	4.9939	3.2491	4.5537	1.7048	5.4161	4.6908	1.4522	1.407	4.6934	3.4369	1.3777	4.6214	3.9733	3.1106	4.6997	4.5479	4.3884	4.7926	4.3046	4.3146	0.8068	4.8914	4.8737	2.1201	4.3096	4.7491	1.7327	4.9572	2.1428	4.8942	1.96	3.6659	4.1241	5.868	5.4364	5.14	4.9177	5.5296	4.9002	1.22	4.6605	2.102	4.625	4.8355	4.5448	2.0354	4.6855
Os.9318.1.S1_at	LOC_Os02g44310.1	1.4408	2.4864	1.7975	2.6222	3.5976	2.7318	5.6018	2.034	0.316	2.2312	1.5148	4.6208	3.6253	2.0454	1.5282	1.6372	2.9355	1.6425	1.0476	2.7274	2.4953	3.6993	1.343	4.0063	1.2902	3.9691	4.2073	5.109	4.2111	2.4282	2.2668	2.4281	3.1387	3.0571	6.1558	6.1522	5.8148	4.5829	3.796	1.1871	2.5197	2.6959	1.7915	1.5215	5.2092	5.1566	1.1448	1.6264
Os.11337.1.S1_at	LOC_Os10g31660.1	6.3022	5.9991	5.7952	5.1645	6.504	4.6614	4.4365	5.7907	4.7842	5.9083	5.7604	5.6327	4.9512	3.8219	5.6735	6.1143	2.2074	2.9073	3.3921	4.4461	2.186	6.6306	4.7539	3.4731	3.6245	5.2893	4.7048	0.6886	4.0443	6.323	5.7827	6.6072	5.2879	5.7687	6.2553	6.5552	4.9979	5.2943	4.9198	5.3158	5.3907	6.3921	5.8091	4.0898	5.111	5.1661	5.5975	5.7822
Os.9421.1.S1_at	LOC_Os10g11500.1	3.3597	0.997	3.6424	0.5949	4.5748	1.192	2.1545	0.457	0.3437	1.8379	4.8535	1.5226	3.6965	1.0587	6.5045	6.4855	1.7456	2.1519	6.353	7.1791	1.8356	5.6373	5.3584	7.3683	2.1696	0.5562	5.6569	5.4893	1.0737	1.6399	1.4093	1.9117	1.7589	1.6841	2.0419	2.6445	1.1645	4.5906	4.0142	3.3869	1.7003	1.4243	2.1758	0.1282	1.7437	2.6661	5.4571	2.7694
Os.54037.1.S1_s_at	LOC_Os02g15700.1	6.6165	7.1781	6.6817	6.4106	7.088	6.5879	7.5913	7.1241	6.8609	5.9666	5.6024	5.8193	6.9654	7.4617	8.4504	8.7484	7.5833	7.519	7.6271	8.1089	5.7209	5.8633	6.3562	6.1494	5.4004	5.2507	5.4412	5.6199	6.5167	6.4187	6.8494	5.9891	6.6755	5.3835	7.0957	6.4152	6.7858	5.3549	6.3261	5.526	6.5849	6.794	6.2954	4.9509	6.0402	5.7315	5.7192	5.2451
Os.5916.1.S1_s_at	LOC_Os04g44060.1	5.9791	1.5336	0.7659	4.9903	3.3852	5.32	1.55	2.4525	0.9711	3.5972	1.5478	1.7149	1.2545	2.1448	0.9319	1.6157	1.9213	1.9638	1.6324	3.9659	0.8729	5.2704	1.1021	1.2134	1.5304	0.9343	2.3303	2.2842	2.3015	1.905	1.4963	4.4326	1.6023	0.9598	3.0263	5.3289	3.076	2.4726	1.8068	1.4568	1.4331	3.5171	1.4453	2.3413	1.931	1.8034	1.41	1.8998
Os.9180.1.S1_at	LOC_Os10g31680.1	2.7162	5.1674	3.1751	5.2885	3.1618	1.8347	0.7848	4.8636	2.9677	5.3676	0.3715	2.4385	2.1345	4.3831	2.9654	4.23	3.6086	0.9046	3.0977	1.4444	1.5225	2.9387	4.2614	4.3437	2.8478	1.6769	3.4936	2.911	5.0148	2.5082	1.7878	2.9857	5.7335	1.0594	6.9189	7.1634	6.3281	3.2781	5.5016	2.7469	2.9586	3.9518	2.9472	1.8988	1.4002	1.6939	3.4232	5.2901
Os.1478.1.S1_at	LOC_Os03g19427.1	4.4628	2.7371	5.1128	4.5953	2.7366	6.3542	5.3062	4.529	4.9689	4.8412	2.1025	4.0559	4.2454	3.6414	4.01	6.7635	2.1113	4.4431	3.3938	9.8342	4.0828	4.1681	5.8462	4.7538	3.7894	4.6391	2.238	1.7166	5.6827	3.0942	6.1422	6.5325	4.5657	4.8048	10.2535	11.9773	10.2706	5.0512	6.9893	6.3528	4.8787	1.8283	5.0237	4.6592	4.2274	6.0109	8.4997	7.92
Os.9311.1.S1_at	LOC_Os03g19420.1	6.6473	4.6801	5.0193	5.4282	4.4689	5.4469	4.4083	3.9222	3.522	5.7131	2.6941	2.6387	5.4512	0.8896	3.8972	7.3437	2.8145	2.466	2.0635	10.079	1.4179	5.5656	5.7288	3.7959	3.9792	5.4969	4.9752	3.8323	1.8088	2.9179	3.2189	4.3908	3.5166	4.6751	9.5909	11.2564	9.9383	6.6495	7.8827	4.8441	4.0254	4.6092	5.2277	6.629	6.466	6.2756	10.0495	8.3551
Os.11218.1.S1_at	LOC_Os07g44440.1	7.6668	8.4936	9.1332	7.3676	9.0007	9.3472	3.5245	4.7103	4.1402	4.6723	4.8495	2.1729	4.9749	6.6975	5.4121	6.5165	5.3122	5.5622	3.9009	6.7678	1.7271	5.7826	4.7842	8.2336	4.3445	4.2437	5.5119	5.496	3.2105	4.0175	6.4598	4.966	5.9588	2.9504	6.7591	5.6416	5.2109	9.1641	9.166	9.596	2.6115	5.7223	4.1045	5.886	5.348	5.3459	7.1742	8.3779
Os.10013.1.S1_at	LOC_Os10g31640.1	2.2589	1.4376	3.2299	0.9334	3.2404	2.2486	5.8615	2.5697	0	1.7795	2.3493	3.8628	4.7164	1.996	1.0933	1.5545	2.0994	4.0883	2.2892	3.243	4.0713	2.7567	1.8948	4.1585	1.574	4.4367	2.3035	3.7905	2.1432	4.892	1.3546	3.7468	0.7434	4.9515	5.2256	1.4232	4.0222	4.434	4.2427	1.5946	2.3096	2.0157	2.0859	2.5786	1.7008	4.1756	1.4761	1.6216
Os.11315.1.S1_at	LOC_Os02g37250.1	2.2289	1.1625	2.0126	2.3019	1.2124	2.5969	1.6563	1.9767	0.9013	0.7568	0.3404	0.4181	0.5195	1.8993	1.1717	2.1446	0.9126	2.3003	2.6562	0.3232	1.4686	0.9891	1.6602	4.1333	1.0693	1.6283	2.2473	1.7546	1.9451	2.0429	1.7421	1.7034	1.1787	1.3026	7.9415	6.2595	8.0392	2.3176	2.1345	2.7682	3.1965	1.8451	2.1411	1.5712	1.7953	1.2662	4.9379	2.8869
Os.46669.1.A1_at	LOC_Os10g31730.1	5.4643	3.0759	2.7627	6.1252	4.1028	4.4065	5.8881	1.4889	0.952	5.4087	4.4635	2.4622	3.564	2.4088	4.2375	4.0977	4.3334	3.7781	4.1361	2.4792	3.9468	5.6101	5.2704	3.4277	4.8849	4.3534	3.681	4.4312	4.8644	4.9017	4.9078	5.2501	2.8639	2.0618	6.5694	6.5532	4.3527	4.8372	6.1861	4.4871	1.7139	5.0487	1.8633	1.8799	4.786	4.4944	4.4815	5.024
Os.47380.1.S1_at	LOC_Os04g46810.1	2.6451	4.1162	3.9485	4.4079	5.0639	5.5173	4.7743	2.4436	1.5189	2.1208	1.3378	1.9327	4.692	3.9572	5.2056	5.078	1.5653	1.3198	0.9533	3.9512	3.073	2.6107	4.6196	4.8424	4.6491	3.3481	4.5007	5.1572	2.2213	5.5158	2.5206	3.5138	5.2994	4.9461	4.9106	5.296	2.1893	4.8002	2.21	3.2384	5.459	1.3149	3.0257	4.1117	4.3287	5.3074	4.4427	5.4693
Os.5130.1.S1_at	LOC_Os04g34630.1	6.1762	3.9853	2.1596	5.6248	4.0717	1.3826	5.4722	1.8076	1.2059	1.6802	3.0103	2.2456	3.2536	1.8458	3.2436	2.3736	2.6295	1.5685	2.4163	1.5186	2.2375	5.0141	3.2547	3.3395	2.3498	3.598	1.5172	2.5388	1.4764	2.3942	2.5129	5.0129	3.5121	5.3436	4.0753	3.765	6.7513	2.5977	3.1442	3.1067	6.186	3.1123	3.6013	1.9898	4.6973	5.5576	4.8717	3.2649
Os.6763.1.S1_at	LOC_Os01g48710.1	6.7068	6.2831	2.4882	6.0452	7.1062	5.6015	4.9959	4.368	2.1094	3.5326	5.5385	3.3619	5.6983	6.0501	6.9969	6.0364	5.1188	4.9845	5.7291	5.7629	6.0859	7.0863	7.0814	9.8905	6.1692	7.0189	6.0723	7.6129	3.3047	5.5852	1.6455	5.5257	2.3556	5.8761	6.3801	6.2479	5.4929	6.2624	5.0723	5.0897	4.931	2.6061	5.2435	3.5951	5.5623	3.3128	5.9779	6.2788
Os.18711.1.S1_at	LOC_Os10g31530.1	4.9219	1.9818	4.1787	5.1185	6.263	4.8342	5.2158	5.6743	4.1113	5.0777	2.4974	4.8542	5.3573	4.8859	4.3491	3.8083	3.4794	4.5688	4.7249	0.1487	4.758	5.4626	4.6645	4.0948	4.551	4.9516	1.0936	4.0407	5.7916	5.0985	5.2281	4.9872	4.8068	5.6909	6.0667	6.8359	6.445	4.4985	4.8705	5.4333	5.4731	6.1829	5.0145	5.4555	3.8276	5.2689	5.3518	5.3862
Os.18734.1.S1_at	LOC_Os03g01700.1	2.2118	3.0573	2.7148	1.792	3.1884	2.3923	1.8362	1.6657	1.045	2.23	2.4966	1.1002	0.5282	0.4502	2.2036	1.3323	1.6354	1.4081	3.6373	0.6779	1.6862	2.7156	1.224	0.979	1.9207	0.4091	1.8018	1.7388	2.113	1.1866	1.7482	2.6572	0.9236	2.5544	2.6492	2.1103	2.1561	1.9338	2.9089	2.147	1.9079	2.2915	2.5926	2.8928	4.6697	1.6735	2.1558	1.4125
OsAffx.26545.1.S1_s_at	LOC_Os04g50030.1	1.872	1.5048	4.3096	1.7504	2.6306	2.3297	4.0335	2.0309	2.6511	3.75	4.1793	2.1593	1.9115	1.2353	5.0605	1.9884	2.0728	2.2935	0.9661	0.8715	1.5431	1.468	1.9691	4.1496	2.5247	3.4074	3.4221	1.9782	4.8923	2.4015	4.1288	1.5476	4.07	0.638	5.5321	3.607	3.2106	3.1017	2.4584	3.8823	3.2751	2.6208	2.7572	1.9053	3.2002	3.8148	1.2697	3.4891
OsAffx.32080.1.S1_at	LOC_Os12g38290.1	7.1097	7.2177	7.573	10.651	11.139	10.3529	6.2136	5.4691	5.4189	3.1086	5.5581	5.7707	4.4997	5.5877	6.5063	7.9718	5.6677	4.8641	6.1777	6.7848	5.7495	6.2236	6.4944	7.3527	5.6883	5.1577	6.6133	6.0723	4.5313	5.0841	4.0574	3.2086	5.196	5.5226	6.8735	6.3298	5.7748	7.635	10.4425	7.8047	2.3816	2.2154	5.7657	6.8652	5.204	5.4374	5.4799	3.1734
Os.5983.1.S1_at	LOC_Os09g23530.1	3.4017	5.8449	5.6483	2.36	6.2845	6.5267	3.1235	5.1762	5.2853	1.4695	2.6426	1.8878	4.9896	6.2626	9.1792	10.5225	6.9614	6.1109	8.1766	8.5655	4.9184	7.699	9.9396	10.2388	4.082	7.2885	7.5418	6.1959	1.1841	3.3131	1.4851	5.3937	3.4488	1.3292	5.4381	6.4814	2.8156	1.697	4.9906	5.9003	4.8736	3.3199	4.0102	2.5742	4.275	3.5082	2.2708	2.969
Os.21894.1.S1_at	LOC_Os10g31720.1	1.9816	5.4012	0.1729	1.3372	5.0945	2.0085	0.5183	1.6153	0	3.1267	1.819	0.1467	0.6605	2.3672	1.0994	2.1342	3.3143	0	5.0297	1.2186	1.6991	3.5406	2.943	4.092	3.1102	0	3.2625	4.3667	1.5812	0	1.043	3.0706	2.5431	1.42	2.2212	4.3999	2.2336	0.4355	0.4758	1.8983	1.9266	0.3487	0.3258	0.1899	3.2363	0.796	2.644	4.9937
Os.54511.1.S1_at	LOC_Os11g08380.1	4.7532	4.3537	5.2781	5.2453	3.1592	2.6559	4.8354	2.4766	4.9852	2.5198	5.3941	4.7965	4.2372	3.2409	4.3749	4.4952	3.4037	4.2021	5.1629	3.6998	2.3974	1.3056	2.8107	3.0131	3.2583	3.3277	2.3424	2.6963	3.4611	2.9854	2.9459	4.2966	4.2545	5.2571	5.0782	3.6101	3.0696	4.4284	2.2739	3.0223	5.4012	5.6342	2.9487	2.9981	3.9236	5.0538	5.3145	5.7057
Os.12421.1.S1_at	LOC_Os11g42960.1	1.0784	3.4951	4.8882	0.7242	6.3911	4.989	2.5537	2.5603	0.1661	0	0.3185	0	2.384	6.2565	6.7166	6.4921	6.4798	2.7958	6.1834	6.0014	0	5.4636	7.3163	5.1769	0.5445	1.1522	6.4176	6.9632	1.5218	2.343	3.4584	4.6099	0.3859	0	5.1484	6.5517	4.8445	0.7817	0.5248	0.1859	1.321	0.9003	1.6848	0	0.0492	0.4888	1.5288	1.8111
OsAffx.121.1.S1_s_at	LOC_Os10g31500.1	4.0334	4.4441	3.0067	1.3804	4.5601	5.0506	1.0973	2.2772	3.6486	3.571	4.3033	1.3032	4.3134	1.7145	4.0694	4.6024	4.81	4.3691	2.5799	4.0755	3.0544	1.677	3.7773	4.6122	3.3963	3.9222	3.1329	2.4774	4.0514	2.4737	3.8455	5.8891	4.4415	3.8017	4.6471	5.1654	3.5739	3.6805	5.3104	4.0807	4.6911	6.5378	3.7134	5.0403	4.9868	4.4801	4.7857	5.2583
Os.9066.1.S1_s_at	LOC_Os01g50160.1	10.4967	11.0198	11.1307	11.1647	11.3988	11.7837	7.2418	7.957	6.9735	6.5506	6.8073	7.1825	8.9498	11.5535	10.5949	9.0046	10.5729	11.2775	7.8687	9.0707	10.2554	9.9827	6.8531	9.9253	10.3285	8.3826	8.3203	7.6785	7.718	8.4149	9.5082	6.6939	8.9516	9.3134	9.0138	8.5859	8.477	10.6992	11.1984	10.5838	8.0563	8.2391	8.1315	9.323	8.4837	8.2532	8.2592	7.9667
Os.23084.1.S1_at	LOC_Os03g49270.1	4.0176	4.8114	5.1663	4.5669	2.583	5.7826	3.4957	2.462	2.1194	1.4296	2.9639	1.8585	0.6469	1.3939	5.3596	3.9618	4.7121	3.0735	1.3717	1.0939	0.13	0.0868	4.8592	1.0382	1.3404	0.9292	2.0369	2.3587	8.9274	9.2901	9.3331	8.9608	8.6584	9.389	8.4042	8.2501	8.9053	8.7872	9.5224	8.4261	9.303	9.5076	9.0216	9.276	9.8045	9.3281	10.3196	10.411
Os.4844.1.S1_at	LOC_Os05g06970.1	4.5604	5.4172	0.4296	5.4866	3.442	5.5996	2.7686	2.5317	4.2022	2.2655	1.9818	2.3472	3.2633	1.0368	2.6952	6.7798	1.85	4.0974	7.1772	3.3554	2.9491	2.8893	4.9514	6.4718	1.9455	1.8556	4.7041	6.0709	2.5643	1.0164	5.0011	3.2383	1.676	1.7248	4.0103	1.8903	2.1239	2.3099	4.6889	1.0513	2.2489	0.5049	1.6923	1.1668	1.3587	0.3483	1.7927	1.7245
Os.487.1.S1_at	LOC_Os01g15340.1	10.5592	11.0878	11.0301	11.8697	12.0554	12.1959	6.1862	5.3627	6.0868	5.4937	4.7403	3.9011	6.9485	10.21	9.5676	10.1348	7.8895	8.6846	8.2375	9.6827	6.0335	7.1013	6.5823	9.5252	6.8441	5.4446	7.3377	8.2254	6.4023	7.2187	8.8243	6.975	8.4449	7.8876	6.9855	5.9047	6.537	10.4883	10.5271	10.6255	5.8896	6.3851	6.1449	9.769	9.4661	9.3486	7.0709	6.5447
Os.46829.1.S1_at	LOC_Os10g31690.1	4.4158	1.0325	5.4386	2.2288	2.9622	2.1574	5.003	3.222	1.623	4.8914	3.6892	4.2563	3.8093	3.2335	5.0394	1.0108	4.778	0.8792	4.6968	1.2033	0.241	4.8463	2.158	4.7553	2.0706	1.5719	4.8371	4.3366	2.4589	4.0354	5.2028	6.1106	4.3412	4.2815	5.1527	4.9303	5.371	4.0678	3.6963	2.2718	5.4489	3.4214	4.6288	4.6317	4.5262	2.1005	3.5656	4.8789
OsAffx.25975.1.S1_at	LOC_Os04g11040.1	1.2651	1.2796	4.3842	1.7117	2.1032	1.0751	1.7551	3.196	2.1418	1.6481	1.0942	1.9269	4.3841	3.8788	6.4537	7.2285	4.4828	2.9183	5.7354	6.9094	2.5238	1.599	5.2941	4.8478	4.9071	1.7207	6.3144	6.3691	2.3509	3.9463	1.9474	2.2668	0.2394	1.8116	1.9502	2.6254	3.3942	2.1105	3.6202	1.4171	2.6602	4.9542	2.4655	2.2607	0.6648	0.9351	2.1159	4.5095
Os.2209.1.S1_at	LOC_Os08g08980.1	0.1906	4.1091	4.342	4.9314	4.6265	1.936	3.6691	3.5149	3.5919	3.1603	0.2372	4.3606	5.3823	3.3538	8.6894	9.2127	4.4121	4.827	7.8243	10.8649	2.4025	5.5716	7.9795	7.7154	3.4635	0.8184	7.1933	8.2787	0	3.3768	4.4039	4.431	0	2.1919	7.4818	6.9736	6.8781	3.6135	4.4827	4.2015	3.6623	4.419	1.1756	4.2552	3.6184	2.8927	5.889	5.6407
Os.22957.1.S1_at	LOC_Os01g72140.1	5.2616	2.8673	5.4156	5.4343	4.2874	5.1795	1.8505	1.8374	1.6381	2.5101	2.0451	1.9056	2.888	1.2254	3.0069	2.423	1.4776	2.1028	3.5088	2.4393	5.6049	3.3469	4.1662	3.0637	1.9608	2.2678	2.333	5.0029	4.4791	3.5229	4.4418	3.9373	5.0947	2.8487	2.8204	2.3164	2.9401	3.6782	2.2236	3.2288	2.3803	2.4782	2.3308	1.0917	5.3648	3.258	5.013	3.4287
Os.10029.1.S1_at	LOC_Os07g44550.1	1.7959	2.3954	0	0	3.1447	0.4625	1.4048	0.6467	3.9785	0	0	0.6836	0.6159	3.7478	1.1838	3.8146	3.6016	3.2519	0.7561	1.3211	1.4753	0.5651	0	0.5325	0	1.1056	1.763	0.2286	1.0705	0.9355	1.3339	2.4295	3.9643	1.5427	0.1631	0.1355	1.1561	0.8848	1.7862	0.0169	2.8327	3.4625	1.3181	4.3871	1.446	1.2141	2.9597	5.9544
Os.57289.1.S1_at	LOC_Os12g26960.1	5.7888	2.6473	3.4822	1.2153	6.186	6.3337	4.911	4.5577	5.3561	4.8943	4.5563	5.5759	5.1947	4.6382	4.9495	5.2515	4.113	4.9712	3.6042	2.0522	4.9777	3.5402	4.5594	4.3536	5.1346	5.43	4.7229	2.9543	6.318	5.6331	3.9928	3.8493	1.994	2.0413	6.2479	5.2341	6.1911	3.1805	5.3763	4.6408	6.7465	6.286	4.056	3.6763	4.2414	2.807	2.9695	6.3441
Os.27169.1.S1_s_at	LOC_Os01g68740.1	3.3428	5.0241	3.1123	3.3001	7.3893	6.1547	8.7929	8.8885	9.9727	3.9998	2.1651	3.7206	5.1259	1.8255	7.4772	8.1685	5.2041	6.2781	7.0943	6.5288	5.9708	6.142	5.5596	6.1655	5.104	7.7363	2.7235	4.7806	2.3439	2.7625	4.5813	6.102	5.2642	5.3783	8.5324	7.363	9.1057	5.4881	5.4209	5.6853	7.2025	4.6513	6.0414	4.7987	6.251	2.9617	6.329	3.3374
Os.7088.1.S1_at	LOC_Os07g01440.1	3.675	4.1672	5.2107	5.0241	6.9592	5.4565	5.6957	5.2415	5.2907	5.2135	3.0893	5.8505	4.9905	5.1262	6.4589	5.6964	6.1579	4.8785	5.4543	4.4884	6.2325	6.8874	3.1458	6.5522	6.5353	5.5435	1.2711	4.7473	2.3022	5.8661	6.203	6.1877	5.8571	3.6196	6.2044	7.3464	6.7624	6.8118	5.9597	4.387	6.494	3.887	6.4059	4.3797	4.9088	5.1748	5.6159	5.6176
Os.10760.1.S1_at	LOC_Os01g62110.1	2.3848	4.6872	4.0481	4.4272	6.515	5.2898	3.7305	5.386	5.6428	5.6594	5.7553	4.3658	4.7856	1.8874	6.0902	5.4673	3.3346	5.7957	5.0259	2.5782	3.2681	5.7115	4.9699	5.2528	4.486	4.3598	3.5264	5.1364	5.5338	5.5665	0.1245	6.125	1.0598	4.9657	4.0928	5.282	5.3686	5.0233	5.0547	6.0928	5.9532	5.7005	3.1927	4.9632	4.619	5.3813	5.6114	5.7024
Os.37905.1.S1_at	LOC_Os01g45720.1	6.2304	3.4906	6.4491	5.5979	5.5784	5.7296	5.4517	3.9558	3.0451	3.5287	4.9237	3.9392	3.1163	4.3143	6.8502	6.4479	4.5109	2.0813	2.6439	5.9582	5.3844	3.8338	6.1632	6.7977	2.0665	3.4143	4.2604	3.0213	4.6608	3.8706	5.075	3.4899	5.7622	1.9561	2.7557	4.1248	2.1453	4.9962	2.1667	6.1566	3.1628	2.2109	6.4885	2.852	1.2554	2.457	3.431	2.1255
OsAffx.31072.1.S1_at	LOC_Os11g20160.1	2.8306	3.7254	0.9732	1.5753	4.8258	3.4915	1.4758	1.5813	0.9615	4.3354	1.4216	3.6507	3.3288	0.9165	4.8587	5.051	4.2134	1.6691	5.5454	4.0297	4.6557	3.2313	3.6071	1.7811	2.3357	3.6625	2.1073	4.2788	1.5877	2.6684	3.4434	2.6589	0.5565	2.3952	1.9089	3.0549	2.3176	4.9856	1.7092	4.9775	5.6101	1.5321	2.8444	4.6747	3.0463	1.7291	2.5968	3.1262
Os.7694.1.S1_at	LOC_Os04g41229.1	10.5528	11.7512	11.5169	10.1131	11.3397	10.6369	6.3994	6.6987	6.0739	6.5583	6.6195	6.607	8.1431	10.8935	9.1672	10.003	11.3257	11.167	9.9179	10.2465	7.8653	8.987	11.0846	12.9867	9.3068	8.6062	10.0254	8.7596	6.6221	6.8341	7.17	10.1146	8.6344	6.3371	5.4354	7.109	5.056	8.1293	9.0401	8.1614	5.7765	6.049	4.8248	7.2094	6.8229	6.4436	7.7167	8.7927
Os.11556.1.S1_at	LOC_Os07g48030.1	5.3166	6.5039	6.4391	5.1766	7.2771	6.2823	2.9383	4.3754	0.7927	1.2561	2.2644	2.7582	2.2476	4.7915	5.3708	5.0437	2.0224	1.8968	2.841	3.6331	2.0927	4.4843	4.0139	2.5557	4.8205	3.2558	4.4307	4.2074	3.0789	2.8543	1.9668	3.5982	5.6146	2.457	2.8817	2.6676	2.9596	1.4139	1.1609	3.9113	2.5272	3.3158	2.5246	4.306	5.0816	2.3865	4.11	2.8442
Os.1131.1.S1_at	LOC_Os06g16350.1	6.01	6.0971	5.3959	5.883	5.4764	4.4853	2.2727	4.5227	1.5633	6.5255	6.5868	6.0724	4.8691	2.4051	5.8317	7.0669	4.7688	5.8261	5.5301	6.5493	5.7075	4.8079	5.9264	6.9479	6.4144	2.6345	4.1236	5.5279	5.2839	5.7178	6.1476	8.1181	8.3101	9.5891	6.7698	7.7274	6.643	9.6747	9.2072	8.6379	2.2155	6.2937	5.6578	8.4556	7.3454	7.2263	6.543	6.8507
Os.6649.1.S1_at	LOC_Os01g74110.1	5.2261	2.1943	0.5838	4.3672	6.2231	2.0027	7.3826	8.4182	7.2881	3.6333	3.9627	3.3021	6.1775	9.2797	9.1551	8.6741	8.7134	9.111	8.4147	9.7734	6.3999	6.1802	7.6569	6.2588	6.4793	7.6064	8.5547	7.7768	4.4868	5.5914	4.4971	5.6075	2.5651	4.741	8.9451	8.4054	9.3682	6.294	6.549	7.0228	9.6812	9.6945	9.0893	5.8607	5.8434	6.1742	10.2618	10.1375
Os.23174.1.S1_at	LOC_Os08g14200.1	7.2242	7.5111	6.9162	7.5334	6.7678	7.0528	5.4213	6.2315	4.3003	3.5854	4.736	5.6815	7.7601	4.907	6.7142	7.0857	6.1995	5.6523	7.5261	6.1274	4.1841	4.9548	4.408	5.1076	4.8611	0.8587	4.6571	1.4181	6.1601	6.1279	7.6428	6.9584	8.0863	6.0246	6.2719	5.5292	6.6143	7.8525	6.8725	7.8242	5.2307	4.3083	5.4512	4.9676	4.7345	5.6874	5.6953	5.8357
Os.25243.1.A1_at	LOC_Os03g20949.1	9.1779	9.9636	9.9274	9.7367	10.2776	10.4186	10.1291	10.3604	10.0082	9.0331	8.7098	8.6737	10.9184	11.0819	10.5424	10.618	11.7078	11.6576	10.2946	10.8046	11.3834	11.0248	10.0637	11.5204	11.1502	11.4708	10.3257	10.0647	10.2966	10.0151	10.9588	10.8489	11.3449	10.7374	9.0088	9.0245	8.5836	11.5479	11.0022	11.0733	7.7296	8.0211	7.8266	9.1738	9.1102	8.9452	9.5994	9.4158
Os.11551.1.S1_at	LOC_Os05g04410.1	1.5966	2.0419	3.6609	3.5908	2.1833	3.6533	5.1527	5.3843	4.9975	5.2997	5.2591	4.4497	4.445	5.1825	4.1681	4.9504	3.6848	5.3173	5.813	4.961	4.1335	4.8744	3.8403	4.7699	4.0966	3.4615	4.8995	2.6286	4.4833	5.9827	1.8021	1.8893	4.3451	4.1145	4.8267	4.9542	5.4758	4.3425	3.2025	5.9852	6.1356	5.6414	6.345	4.0551	4.8934	5.2604	4.475	3.61
Os.27932.1.S1_at	LOC_Os01g68580.1	2.3256	2.1496	4.0914	4.6021	3.6416	4.7492	1.2195	1.6912	1.6903	3.0249	1.2507	5.3378	1.705	0.0957	4.0833	5.3379	4.2918	2.298	2.5265	4.0853	4.4395	2.2032	4.897	5.5194	3.4455	1.7258	2.6451	1.2961	2.2089	5.0749	4.4216	3.1849	3.3051	0.2513	2.5153	4.7922	3.968	3.9027	2.8134	4.9005	5.4428	2.7548	4.1791	5.1846	2.8854	5.0848	2.5085	5.1269
Os.9327.1.S1_at	LOC_Os05g45460.1	1.7137	5.3318	3.5751	1.0011	4.6122	2.1837	1.7786	2.7484	0.9962	1.7727	2.1906	2.1449	2.1318	0.6472	2.5002	1.6593	1.5251	0.3271	2.9336	0	0.7246	2.4527	1.6134	2.3248	2.5043	1.7565	6.7151	2.4103	2.163	1.9267	3.7725	2.8882	3.1948	0.5402	1.1603	2.8376	1.9352	0.7519	1.6778	1.7659	2.2483	2.1574	2.2715	2.9615	1.2474	2.5404	1.0884	2
Os.6021.1.S1_at	LOC_Os03g14150.1	3.1339	5.4682	2.1496	1.4553	2.9341	1.5208	2.1784	3.7057	2.8152	1.7136	2.1087	4.3146	4.8484	5.2936	4.4521	5.0004	5.1756	4.2772	2.4769	3.1974	2.6805	2.6293	2.3026	2.1185	2.6007	2.7438	2.0784	4.8092	1.7764	2.9937	1.8745	4.0083	2.2968	2.8227	4.3578	3.0864	2.1459	5.0914	4.2493	5.596	3.9449	3.1389	2.3924	1.8681	2.0663	4.4639	2.2355	4.819
Os.47914.1.S1_at	LOC_Os06g11210.1	9.1103	9.7223	9.9412	9.1563	9.7872	10.7013	3.3984	5.6828	5.578	5.3786	4.7859	4.6948	5.6167	6.3529	9.0049	9.2502	7.2354	7.3952	7.3589	9.1714	8.7694	7.1597	8.3367	7.8689	7.7323	9.2853	7.2742	7.0131	6.1763	5.9152	7.1968	7.5478	7.6672	7.4769	2.0327	3.189	2.2258	7.0798	7.3157	7.4386	6.5861	5.4351	2.5835	6.3651	6.0422	5.1003	6.5852	6.9606
Os.54148.1.S1_at	LOC_Os02g36350.1	1.9241	2.4761	0.9701	2.7047	2.7337	2.977	1.4808	0.1618	0.4022	0.7882	1.2025	1.226	0.9568	0.0298	5.6878	4.3377	0.3237	0.1341	3.1935	4.2831	0.9933	0.7803	1.2718	1.9124	2.2225	0.8319	4.5298	4.4539	1.5846	0.8668	0.1468	2.1843	0.635	1.6375	1.454	1.3674	1.4805	3.8171	0.5765	1.6403	2.4693	1.7877	2.2226	0.8599	0.3576	0.3222	1.8575	4.4108
Os.10270.1.S1_at	LOC_Os01g15810.1	5.208	5.3694	2.4942	5.1518	5.8926	5.3701	5.3642	5.1121	2.9502	4.2684	5.8388	4.6075	1.8536	3.4083	4.5935	4.7637	4.4717	1.357	5.4428	3.4871	5.0888	2.2813	5.6137	5.2793	4.1389	4.7949	4.6687	2.1794	4.9195	3.029	5.5358	3.4278	4.7916	4.4406	5.297	5.4441	4.9957	4.9302	5.1791	5.4624	3.309	3.3508	3.1808	4.8144	3.6421	4.1263	3.3783	5.2208
Os.56946.1.S1_at	LOC_Os11g14910.1	5.5469	5.015	5.0758	4.4918	6.0161	5.7813	5.3049	6.5468	5.1221	3.8122	5.2561	4.5825	4.9302	5.3105	4.9889	4.9695	5.5791	3.799	5.0397	4.523	5.4674	5.2115	1.9057	4.11	4.7338	6.4213	0.6581	4.6639	4.9646	5.3729	4.9227	6.1191	4.9532	4.8164	5.1163	6.0469	4.947	4.0233	4.7963	4.9332	2.0849	5.3193	4.9254	4.3754	4.1081	5.2172	5.1079	5.4205
Os.56665.1.A1_at	LOC_Os10g25170.1	5.5238	4.2424	3.989	4.4529	1.759	5.868	5.5444	2.3029	5.5956	4.5835	5.0197	3.7331	4.8538	5.1988	4.6059	5.7484	5.8253	4.5889	6.2091	5.3718	2.0289	5.177	5.2587	4.8628	5.4458	5.2537	6.3928	5.6246	5.3368	5.6741	5.6544	5.4347	0.6989	5.8538	3.7349	5.2204	5.9527	4.2235	4.9045	5.4014	4.7719	4.1879	4.7614	2.1133	5.342	5.7959	6.017	2.3694
Os.7087.1.S1_at	LOC_Os02g12690.1	3.6109	3.76	2.415	2.7245	3.5625	5.8232	4.922	3.6739	2.2045	3.0322	2.4089	1.9435	5.1551	4.5644	2.6586	4.4444	4.2872	2.7361	5.0694	2.6145	2.4007	5.3652	3.7224	4.8993	6.0358	2.1491	3.5962	3.0656	1.7485	3.0169	1.3896	1.9198	5.6629	1.6487	2.9184	3.9629	2.7696	5.8035	5.9064	5.9686	3.4957	4.0799	3.0961	2.3535	1.7871	3.0227	5.6365	3.837
Os.30373.1.S1_at	LOC_Os01g64620.1	3.5158	4.2498	4.9006	5.4201	5.7728	4.9021	2.7201	4.8077	1.1929	4.1066	1.7847	4.0454	5.5182	4.9162	7.5377	7.4646	7.2044	6.8517	7.3874	6.9055	4.2991	5.8564	7.1128	6.4267	5.4622	6.0139	7.3479	7.7592	6.2643	5.8707	7.1046	5.7966	2.522	4.6673	0.6231	1.4417	3.4281	5.0463	5.4565	5.3734	4.4332	1.3554	3.0629	5.1893	6.1771	4.8493	5.22	2.0691
Os.18712.1.S1_at	LOC_Os08g40940.1	5.2995	3.4289	5.6984	6.8584	6.6419	8.1856	1.6503	1.2899	0	0	2.6063	0	8.9063	6.302	7.3348	7.2517	8.6434	9.0897	8.7792	8.8598	4.3778	7.2614	5.4883	8.2733	5.3251	0	6.4107	6.0266	6.2227	7.5699	8.165	2.8421	6.4779	3.5984	3.7684	1.6562	3.0612	5.0185	5.5552	5.6457	1.8936	1.4918	1.9515	1.0025	1.7887	3.2562	1.2283	3.6494
OsAffx.10978.1.S1_at	LOC_Os01g09080.1	8.4456	8.5181	7.5996	7.7229	8.9423	8.6764	6.8682	6.5618	4.8206	5.3586	2.3332	1.381	7.0493	7.7143	9.1247	9.2834	8.024	7.6426	8.0213	8.2621	7.4241	7.4877	7.1687	9.6454	7.143	7.2015	7.5447	6.9909	6.458	6.0142	7.6796	7.1476	7.5455	7.0693	2.8405	4.0877	5.1864	4.8045	2.3527	3.2478	5.0988	2.5149	4.0356	3.6893	1.367	3.249	4.0089	2.1911
Os.11785.1.S1_at	LOC_Os06g47700.1	7.2529	7.8933	7.1775	7.0181	6.7584	7.5424	7.7535	8.1497	7.4176	5.5422	6.1903	5.9026	7.6145	8.7986	9.2127	8.9896	8.9984	8.4822	8.3825	9.3882	6.7995	8.1075	6.8317	8.5402	8.0639	6.9232	8.0875	6.8814	7.7204	6.4233	6.5325	7.1786	5.7415	6.8573	6.9522	7.1889	6.6327	8.9678	8.771	8.4573	8.6018	8.741	8.0235	6.667	6.6997	6.5264	7.1013	7.6298
Os.32630.1.S1_at	LOC_Os10g32700.1	4.7416	6.14	5.1724	5.5371	5.8476	5.8106	7.4432	7.3412	7.0476	5.8278	5.881	6.4014	5.5093	5.7017	2.6847	5.6932	5.5735	4.7522	5.2934	5.2478	7.8084	5.5287	5.0821	5.6404	5.3812	8.9729	5.3233	6.1623	2.8735	4.3628	5.762	5.2508	4.8798	7.9301	4.9231	6.1811	3.4069	8.8628	8.9548	8.6765	5.88	6.6325	5.7031	6.8191	6.0261	6.4469	6.7021	5.7037
Os.46476.1.S1_at	LOC_Os10g31670.1	2.5133	4.4721	3.1349	1.7364	3.6052	4.9242	5.2666	4.8326	2.6474	2.4248	1.4992	2.2549	1.7289	1.3253	4.0396	2.346	3.0782	0.8969	2.405	4.8602	2.2007	3.7444	0.1734	2.6802	1.9342	2.0341	1.6627	3.9047	2.8314	2.7097	3.3859	4.6456	0.9204	1.7988	4.6149	2.8135	1.9162	3.1633	2.7411	2.3765	2.715	2.6173	4.4684	2.923	2.9601	5.1064	5.0188	6.4872
Os.21842.1.S1_at	LOC_Os10g38670.1	5.3072	5.7731	2.5001	6.2999	4.0976	5.4923	5.1988	5.1088	3.3933	5.3234	2.9514	5.9951	4.4371	4.8266	5.7596	5.0201	4.2828	4.4529	5.7552	5.0175	3.519	1.9446	4.9041	5.0973	5.6257	4.6361	5.7541	5.1335	4.9061	5.6843	2.8712	6.6647	5.8404	4.5495	4.5406	2.7111	4.1391	3.1343	2.8464	5.4964	4.8792	5.4916	3.0774	2.4812	3.2381	4.8789	2.0551	3.9459
OsAffx.24782.1.S1_s_at	LOC_Os02g48320.1	3.4443	5.204	5.1975	4.3834	5.8859	7.1714	4.7895	2.0719	4.0012	0	0	3.156	9.4301	9.5788	8.7917	8.4279	10.082	10.505	9.9819	10.1771	8.943	8.0325	8.4049	9.7421	8.9644	7.8296	9.5442	8.0872	9.1001	10.0386	9.6784	6.4952	7.8649	5.4748	5.9228	3.0133	5.6686	1.6831	4.2932	1.1198	2.8008	1.151	0.1206	0	0	0.3561	5.574	3.2559
Os.27968.1.S1_at	LOC_Os01g71094.1	7.9845	7.9509	8.4678	7.2872	7.3571	7.9241	6.333	6.612	6.5029	7.4287	8.213	7.3845	8.1	7.4888	8.0975	7.8694	7.7761	7.2982	7.1065	7.5492	7.7289	7.9982	8.7529	8.0592	7.7693	7.8551	8.1455	8.4272	7.9313	7.4048	7.0516	5.3801	6.4146	5.6036	7.6159	8.0518	7.5216	6.6495	6.0771	6.1519	7.0681	5.7437	6.3492	4.0491	7.0038	6.1745	6.8236	6.7643
Os.50392.1.S1_at	LOC_Os07g23944.1	0.3803	1.3507	4.3741	1.9874	1.0329	5.0117	5.7741	5.6524	3.7665	4.9623	3.6308	4.1387	1.5828	3.0619	3.539	3.4458	3.0429	3.8582	2.2288	3.3784	4.0063	3.103	3.9395	4.5503	5.5164	2.3328	4.5188	4.3164	4.437	1.1255	1.8861	2.8557	5.1959	1.913	1.1489	4.5019	5.0533	4.7738	2.4105	5.5018	6.1444	4.2542	4.197	4.3501	0	1.242	4.0394	4.8992
Os.52733.1.S1_at	LOC_Os04g03980.1	8.5536	7.489	8.2555	7.5518	7.8189	7.9425	5.5146	7.07	5.7032	5.92	6.1566	5.6267	8.4806	8.191	8.168	7.5169	8.8405	8.3861	8.3903	7.6391	8.3079	8.6186	7.0773	6.6905	8.8228	9.1977	7.4922	7.9291	8.1837	7.3395	7.6028	6.0912	9.1602	6.1322	5.8569	7.6295	5.1807	2.6642	1.6476	4.0399	5.0878	6.5741	2.8958	4.8276	1.7478	4.528	7.1695	7.2753
Os.49126.1.S1_at	LOC_Os11g05480.1	5.3085	2.4704	2.8524	2.2827	2.6584	4.5987	3.5974	3.7265	3.5515	1.2233	3.6579	5.0855	1.5675	1.3498	2.4985	2.2494	1.7992	1.1655	2.2945	4.1762	2.844	3.5514	1.7553	3.4269	2.7739	4.0227	3.0268	1.6785	3.2672	3.5963	4.4025	6.3843	6.8864	5.7749	4.2989	3.555	5.7578	3.5085	4.2815	1.7728	3.9448	2.4923	3.9194	3.5308	3.0883	4.0956	2.8612	2.2876
Os.5919.1.S1_at	LOC_Os03g25040.1	5.1091	5.9384	5.3812	4.7129	5.7868	6.1144	5.544	5.721	4.8329	5.3942	5.7844	5.7291	6.0862	4.5399	6.4562	7.008	5.8861	5.4251	5.2198	5.6288	4.2035	5.2001	5.7506	7.6644	6.423	5.4064	5.2214	5.3638	4.7303	5.2863	5.9503	5.7966	3.1738	2.7294	5.6002	6.1945	6.3426	6.0489	6.0265	4.4049	5.6675	5.8247	1.0503	5.5835	5.4928	5.5393	5.7613	6.6624
Os.32360.1.A1_at	LOC_Os04g58760.1	5.2597	5.0304	4.6025	4.2359	4.381	5.4842	1.6979	3.8712	5.2235	4.8385	4.4068	4.835	3.2181	0	4.0147	0.8921	3.7311	4.9875	3.7669	0.807	4.0711	0.7691	4.2406	5.2682	2.9075	3.2024	1.1842	3.8168	4.3329	5.0214	4.5517	5.6357	4.6166	5.0556	4.5554	4.7477	0.0764	4.3182	0.7012	4.3668	4.7366	2.214	0	3.887	3.6295	5.274	1.8565	3.5318
Os.49762.1.S1_at	LOC_Os02g36924.1	5.6855	6.086	4.6275	6.0177	4.0396	5.4024	4.2541	4.0441	0.8547	2.7594	5.1175	3.8616	3.4069	3.7196	2.0334	4.1265	0.0628	4.1277	2.1912	4.7078	4.2298	4.8863	2.6037	4.8023	2.4414	4.0997	3.1743	0	4.5988	0.6138	3.1751	4.9774	6.7082	7.5399	5.2374	2.5637	2.4375	5.9356	6.283	6.4149	1.5851	4.691	2.6418	3.433	3.9618	0.2081	5.7121	6.4408
Os.49861.1.S1_at	LOC_Os04g04330.1	2.6779	3.5931	4.8574	4.874	5.5953	5.8881	4.2296	5.4807	4.9042	0.7049	6.0573	5.4108	3.5582	1.4212	5.2096	4.6156	5.4011	5.6224	5.5876	4.8692	5.0171	2.4933	5.6117	2.7788	5.6932	5.735	6.1853	5.6148	4.046	2.5444	5.4449	5.9285	1.9031	4.8636	4.2449	5.6907	6.0575	5.9533	4.9088	0.3969	3.0787	6.2273	5.7758	2.2877	5.5802	5.4665	6.221	4.7122
OsAffx.28364.1.S1_x_at	LOC_Os07g09520.1	3.4354	4.8978	4.0616	5.9064	6.0585	6.107	4.2471	2.828	2.0028	2.9322	5.001	5.1148	4.0408	4.6574	6.5296	6.4993	4.6432	1.5018	5.1773	5.6797	2.9173	3.6339	1.9881	6.1898	2.3731	2.3975	1.8938	6.1458	2.541	4.7664	4.8629	4.854	3.2076	4.94	5.3194	6.089	5.9997	2.9332	5.0449	5.3181	2.0224	3.9642	4.8954	1.709	1.6812	5.5549	1.9951	3.8939
Os.30245.1.S1_at	LOC_Os08g06320.1	1.7866	1.4863	0.7929	0.842	1.7791	1.1251	2.9113	2.3126	1.9379	2.4687	2.5519	1.3967	2.7803	0.2426	2.1587	0.4626	2.1891	2.5883	1.7344	0.3822	1.3482	2.1945	1.0962	4.748	1.847	1.2771	2.7538	1.5174	2.4524	2.5736	1.1653	4.4986	2.2837	1.2529	2.7805	2.2504	0.8561	1.3171	1.6011	1.382	2.9833	1.7619	2.647	1.0846	2.3733	2.6185	2.9325	1.9376
Os.12843.1.S1_at	LOC_Os03g22020.1	2.883	3.082	2.4742	3.4046	5.127	5.2379	0	0.6441	1.9991	2.6651	4.4885	0.4742	5.5243	1.958	3.3722	8.0966	5.9066	4.5359	6.9735	6.116	0	2.3587	6.5376	5.9613	2.5631	4.0968	5.6609	5.2435	4.1509	5.5769	3.8498	3.6085	0	2.5909	2.2862	5.2624	4.5837	3.429	1.2474	5.6897	5.3491	0.608	4.9649	0	2.3725	1.2814	2.8692	3.1909
Os.46740.1.A1_at	LOC_Os10g01640.1	4.7796	1.6338	1.1632	2.4811	5.8882	0.3785	5.1177	4.2517	4.5873	3.2321	4.415	4.5674	4.7863	4.6143	3.0998	3.2587	4.248	3.7456	2.3555	3.8201	0	4.7864	3.6194	4.877	4.6682	0.0658	3.8497	4.0817	1.8695	2.6543	1.5984	2.278	4.3328	0.8012	2.3971	4.9881	4.4623	4.9652	5.5136	2.0566	2.4	5.483	2.8391	1.325	2.1933	1.4907	1.1839	4.392
Os.36663.1.S1_at	LOC_Os01g27390.1	3.5286	2.7916	4.7683	1.9713	5.806	5.0865	2.0623	0.4542	2.4826	2.3526	2.8729	1.4644	3.4775	5.134	1.5405	5.4128	5.821	5.0273	4.7813	4.3825	5.5126	5.1234	2.0956	4.6976	4.9973	4.0053	4.1836	0	4.8905	5.239	4.4734	2.5701	4.8635	4.3088	3.2294	3.348	5.4838	0.9488	3.2037	1.2201	2.7259	5.1424	1.2445	1.3845	1.6937	1.5794	2.6561	4.5871
Os.5920.1.S1_at	LOC_Os01g52660.1	4.6739	3.5482	5.2582	4.1127	6.2055	2.8833	2.3595	6.2971	5.3655	5.4101	5.7289	3.0698	2.9252	5.3708	5.2322	6.4316	6.2236	6.3084	3.8955	5.8479	6.8968	6.4286	6.6025	5.7936	6.8626	6.3016	5.8522	5.6232	3.2923	3.1014	5.2031	4.0598	6.192	6.1449	3.5867	6.1835	5.2308	7.0809	6.2015	6.3191	4.9299	5.3874	5.9503	4.1622	2.413	1.4864	3.5247	6.2341
Os.27067.2.A1_at	LOC_Os08g02230.1	9.661	9.8682	9.764	9.5063	10.8566	11.2351	8.6881	9.0332	7.4645	5.7886	5.2357	3.0986	9.7222	9.0904	11.7303	11.1945	8.9311	8.8902	9.824	11.1949	9.2364	10.094	9.6733	10.7251	9.187	10.1364	9.2905	9.5619	6.8219	7.3446	7.4306	7.9668	6.5615	5.6756	9.5026	10.0522	9.4127	8.6587	8.0688	8.8522	7.7104	6.9289	6.8516	6.8708	7.7262	6.1849	7.2244	8.0559
Os.49030.1.A1_s_at	LOC_Os09g20220.1	6.3894	5.9636	7.0286	7.1138	7.9555	8.2838	0.3597	4.4326	4.2573	4.668	4.7659	4.5381	2.2876	0.8737	1.8046	0	2.8712	4.356	4.9312	2.2677	5.6262	4.4921	0.7099	3.7621	4.7088	0	6.0845	0.3581	5.31	6.1602	5.337	4.6536	2.284	3.8198	3.2615	0.9211	3.7213	8.3692	8.7087	8.4912	2.323	1.9482	0.8004	0.3929	0	4.2697	8.4921	8.1426
Os.18683.1.S1_at	LOC_Os06g44280.1	4.1376	5.5648	5.2803	4.566	5.0423	5.1764	1.6199	4.3209	6.1942	4.3781	2.9704	4.8047	4.9109	4.614	5.7984	6.4874	2.8126	1.7129	5.5606	4.6111	3.722	5.0213	4.6303	4.7839	4.9355	5.974	2.824	5.0848	4.9717	5.9879	4.8251	5.8972	1.4316	4.7204	4.9994	3.3352	3.5054	6.2139	3.3285	5.2954	4.0844	4.949	5.5294	4.2341	5.5212	4.9739	6.3771	5.907
Os.19822.1.S1_at	LOC_Os03g09970.1	2.2985	4.4713	1.4656	5.2869	5.5151	6.2304	0.7835	3.224	1.5908	1.9681	2.7205	2.989	4.8764	1.1227	2.0518	1.3394	2.8883	1.3564	2.9078	0.6948	4.6694	1.6594	2.4319	0.5892	2.3644	1.6319	1.7253	4.2289	1.8392	2.6788	3.0253	2.5525	4.495	5.2506	4.4978	4.1064	1.5939	0.7364	2.102	1.8718	5.5645	4.8209	1.1334	2.5378	2.6995	2.0902	2.2411	2.9396
Os.57406.1.S1_at	LOC_Os05g20100.1	5.4105	6.7352	5.0087	5.5854	6.2232	5.8631	4.7856	4.6655	4.7192	5.971	5.1881	6.0207	5.0978	3.3149	4.9187	6.3711	5.2548	5.6141	5.6975	4.8942	5.3683	2.8966	4.5057	5.9357	6.1579	4.6038	2.7948	5.0582	5.3554	4.9604	5.1605	5.6095	4.1049	6.2593	5.8705	6.5498	6.188	8.4329	8.2436	8.2306	5.5918	5.5394	5.3746	7.711	5.8832	4.9627	6.1337	6.8103
Os.26833.1.S1_x_at	LOC_Os03g27590.1	8.7066	8.8167	10.0958	8.9892	8.7954	10.0193	9.8784	9.521	9.7591	7.4755	7.1731	7.725	8.5187	10.2691	11.2727	11.9051	10.1346	9.8721	11.1615	11.8591	11.3902	9.4028	9.1283	10.6972	10.5611	11.954	8.9838	10.7223	9.2152	8.743	7.9869	11.6477	11.711	10.4175	7.9305	7.1647	8.0551	8.1873	8.7397	8.9234	8.4576	8.1035	8.6508	10.3523	9.9466	9.6584	7.9224	9.0034
Os.53938.1.S1_at	LOC_Os05g29790.1	1.5509	2.6911	1.772	2.3202	2.5931	5.0039	3.5715	2.4758	2.7794	5.9169	4.1336	2.2416	5.4275	7.8201	8.9647	8.9843	8.651	8.1364	9.9108	8.9275	5.2534	2.7625	8.5567	7.9892	6.9415	4.8299	9.9259	9.6961	5.8346	1.8979	2.7064	3.8774	6.1383	2.7269	4.7742	4.1947	5.8352	6.0527	6.1361	6.3219	2.642	5.3215	2.1419	1.8174	4.6265	4.8096	1.8778	3.1889
Os.55614.1.S1_at	LOC_Os04g58920.1	6.2569	6.2531	5.8759	5.6948	6.1668	6.9091	4.3823	4.7901	4.5115	2.1215	4.2696	4.7838	5.6935	2.6123	7.5962	8.1346	6.0648	6.854	7.7645	7.2494	7.9714	7.5657	7.6992	8.4168	2.8394	8.8032	7.8652	6.5539	4.9343	3.6043	5.8498	6.9447	6.7355	5.0301	5.6043	3.5918	5.3513	7.0736	5.041	7.1009	5.0405	3.0652	3.3502	4.6293	4.861	1.989	4.9167	3.3
Os.55890.1.S1_at	LOC_Os03g36650.1	2.9065	5.0505	3.1559	5.8606	2.2209	4.7668	4.6219	4.198	5.2014	2.9986	4.2045	2.9341	3.9683	4.4657	5.8311	6.54	5.3041	2.7921	6.4347	3.8683	5.2819	5.4832	4.8	5.8683	5.5405	4.5228	5.9253	5.5515	5.5964	5.9873	5.7373	3.9169	3.1166	1.6373	5.4307	5.6685	5.5199	6.9413	4.0755	3.9173	4.7365	5.3135	2.3658	3.3294	3.0931	3.5168	3.1343	5.5649
Os.50969.1.S1_at	LOC_Os03g46150.1	4.0737	4.6589	4.0624	2.1391	4.6313	0.8039	3.4248	3.4479	4.1783	0.6028	0	0.2093	4.1743	3.7632	3.7279	3.7158	3.9638	3.1595	3.5469	3.3153	3.6481	0	4.7634	5.0943	2.6836	0	4.4824	5.1308	4.3692	3.2458	3.1472	4.8211	4.0563	1.1381	4.6296	6.1002	4.9959	4.377	3.0299	3.5191	4.3698	5.3476	2.6726	5.3839	4.5475	3.903	0.663	4.7673
Os.53328.1.S1_at	LOC_Os09g37180.1	7.754	8.2203	7.6363	9.2123	9.0051	8.5588	4.6112	3.6556	4.1667	3.6306	4.0542	2.4582	4.5448	5.2967	6.2897	6.295	4.4042	6.1332	6.9958	7.0268	4.5926	3.5812	6.7876	7.1446	5.4603	3.7785	6.5543	6.2794	4.7521	5.8487	5.4015	5.3837	6.7108	4.644	4.2802	3.5429	2.2838	6.3693	6.1234	6.8571	5.2245	2.5584	4.7122	4.9964	4.9045	4.8674	2.2902	4.6783
Os.10435.1.S1_at	LOC_Os03g62060.1	2.2337	2.5044	4.3411	4.7984	5.7134	5.895	1.3637	4.3269	3.8148	2.4153	4.639	5.422	2.4003	3.5814	4.2155	3.9367	2.2907	3.6024	2.7814	4.0389	4.5492	1.6758	3.1538	3.95	4.1426	4.2853	6.1603	4.7725	3.6322	5.2541	3.6959	2.6883	2.108	5.7748	3.0432	5.4414	3.9562	6.0151	6.0898	5.017	6.4333	5.424	2.3971	4.7136	4.8756	1.0742	3.2567	4.6169
OsAffx.14448.1.S1_at	LOC_Os04g56930.1	2.0964	4.4483	4.4553	0.7879	4.0529	2.8966	5.1372	2.2546	4.7256	2.3159	2.0012	0.8545	2.0322	1.6568	0.6385	1.1008	3.2364	1.3806	2.1058	0.8087	6.3324	1.6168	1.4814	2.0251	0.9918	6.2701	0.4583	1.4678	3.5712	1.7624	3.77	1.2663	2.8219	3.8627	4.0515	3.5786	4.8402	1.5932	0	2.3025	3.9667	5.0527	4.9537	0.3032	4.3114	3.4454	0.7231	1.5564
OsAffx.18861.1.S1_at	LOC_Os11g15250.1	5.0094	5.3192	4.1133	4.6159	4.6319	0.7355	1.1465	4.3798	5.196	5.2236	2.0892	5.6589	4.2445	0	5.4072	2.397	5.0318	5.464	3.1947	1.4933	4.2475	6.5352	4.8978	5.7277	4.34	3.7693	5.2838	5.4723	6.1887	5.1956	5.0839	5.9691	5.7124	4.9819	5.9646	6.1206	5.8855	6.0792	4.057	5.8981	6.1866	4.3145	6.0537	4.8339	5.2301	5.607	6.1334	4.5631
Os.53667.1.S1_at	LOC_Os06g35480.1	0.8774	2.3426	0.2542	3.4686	1.1015	0.658	1.627	4.0924	0.8865	2.0453	2.8719	2.1732	3.3803	0	3.8139	4.7483	3.9565	4.3525	5.3007	4.326	0	4.3836	3.7514	5.0926	3.0399	0	3.7882	2.6796	2.9101	1.6411	3.397	4.5503	1.5378	3.5121	2.4935	0	4.2703	2.3332	0	4.7203	0.819	4.5499	1.4645	3.2268	0	0.4918	4.1909	4.8353
Os.57309.1.S1_at	LOC_Os04g19960.1	5.0192	7.1148	6.0951	5.8655	6.6596	7.4234	5.936	5.4259	2.7906	1.9217	3.2005	5.9769	5.812	5.835	5.2104	4.2525	4.6929	4.7554	4.109	4.2725	3.6942	5.5965	4.5112	5.4405	6.2192	6.2358	4.3387	4.5014	5.2152	5.5745	5.3601	4.3262	3.0357	5.014	5.5455	6.552	5.5849	8.7802	7.3693	8.9258	5.1787	5.0721	6.3127	7.6903	5.5241	6.5956	3.138	7.3052
OsAffx.6248.1.S1_at	LOC_Os09g12240.1	6.2975	5.5193	5.8491	5.5934	3.5704	4.8813	0.8104	4.2443	0.6486	5.224	4.5905	4.4326	0.109	3.3081	4.5786	0	0.0835	3.8057	1.5812	0	4.7532	3.7773	3.2811	0.1799	4.1364	5.1739	0.4379	4.9452	4.8845	4.7793	4.8431	3.0706	5.1003	5.988	3.8608	3.4141	1.1725	6.9611	6.7198	4.9922	0	5.1861	0.6175	6.6296	5.4396	5.169	4.4432	3.5498
Os.56899.1.S1_at	LOC_Os07g44590.1	3.2883	4.569	4.1814	0.2632	5.5622	1.9333	1.6484	0.7724	1.9153	4.8454	0	0	1.1122	3.834	4.127	1.519	1.369	3.8943	3.9572	4.2801	0.3902	4.0854	1.5794	0	1.3135	0.0367	1.0363	2.3429	0.3926	4.66	0	2.422	2.227	1.6075	3.0719	4.6632	4.3744	5.5469	4.3756	4.5785	3.8407	5.3489	1.6185	1.0415	4.3454	1.965	2.6347	2.1441
Os.50555.1.S2_at	LOC_Os11g03860.1	4.6663	2.8775	4.6415	5.9041	6.9254	6.2026	1.7019	2.6527	4.6866	2.3746	1.3567	1.9929	3.4459	1.7108	4.9546	5.6159	1.4207	4.3635	5.2235	6.1768	0.8177	3.8914	2.8153	6.9037	3.9325	3.2878	5.2684	2.5242	4.1262	1.2723	4.6253	6.3717	2.1724	4.4504	3.943	3.7828	1.9164	2.1597	4.0792	4.9869	1.478	1.0576	5.3411	1.8161	1.083	1.5806	3.4104	2.061
Os.46811.1.S1_at	LOC_Os10g42750.1	3.5419	5.1381	5.6636	4.4625	6.4951	5.3633	4.9758	5.819	3.6734	3.8519	3.7343	5.32	4.0852	4.7595	4.957	5.3291	5.4185	4.3586	3.926	4.5913	5.6489	5.1741	2.6244	5.4734	4.7949	6.1035	4.8651	4.0079	4.9678	4.5982	2.9799	4.9688	5.4995	0.7596	1.6457	2.9536	5.9502	0.5987	4.9782	5.458	5.4241	4.1417	5.8543	2.713	3.1131	5.5255	3.7516	3.0692
OsAffx.4629.1.S1_at	LOC_Os05g45900.1	5.744	3.8846	4.9149	5.3977	6.3824	5.4429	5.2189	5.7327	5.5152	6.0728	4.5814	5.1714	5.695	3.7441	5.0924	5.7923	0.7487	4.3616	2.6095	4.7729	4.6571	5.3511	5.9164	5.1762	3.166	4.8997	1.5525	4.7581	5.0585	4.6245	6.0114	2.6148	5.2106	6.2951	3.0911	6.5219	3.4623	6.5801	6.5368	6.2609	1.6472	5.1832	4.9552	5.039	4.2932	4.862	3.7964	2.1042
Os.36558.1.S1_at	LOC_Os12g02240.1	3.1978	3.6112	3.4769	3.7849	4.9599	4.208	3.9343	3.8502	4.0727	3.9733	4.2922	3.9922	3.8082	6.7274	6.1871	6.6993	7.1511	6.7545	6.4861	7.702	7.3042	7.2746	4.6203	6.831	6.9485	7.6142	6.8942	6.0774	3.9943	5.6703	6.7581	9.0537	9.6689	7.3687	4.1699	4.3083	6.1541	7.2832	7.0846	7.1858	5.3923	5.0337	5.171	5.8303	6.0076	4.7702	5.6348	4.1773
Os.8177.1.S1_a_at	LOC_Os07g10580.1	6.5006	6.4863	6.2642	6.3893	6.6767	5.4795	5.7341	6.003	5.5903	6.0672	4.6938	6.486	5.2	5.952	6.1968	6.2085	6.4495	6.3581	6.3289	6.563	5.681	6.9076	5.6701	5.963	6.7495	5.6031	7.0153	4.9111	6.1111	6.0273	4.7473	7.0309	5.3218	4.0233	5.815	6.7561	6.2339	6.1476	5.7498	6.7752	5.5376	5.9096	6.7925	5.2864	5.8635	6.6274	5.4542	5.9148
Os.5529.4.S1_s_at	LOC_Os07g11380.1	1.9788	2.296	2.0631	3.1438	2.5937	5.9636	2.532	2.4815	1.5388	6.9467	6.6033	5.7016	4.8992	5.2991	6.0037	4.9733	3.6595	4.4141	5.1449	5.1054	2.1568	2.3208	7.3293	5.7495	3.5463	4.0513	6.0427	5.3627	3.877	2.4804	2.1097	3.4945	3.3636	4.2522	6.1181	6.0518	4.9316	3.0437	4.9799	2.7582	4.5706	3.407	6.6926	3.9652	2.8372	3.5012	2.3203	4.3522
Os.11099.2.S1_x_at	LOC_Os07g10570.1	1.6274	1.8249	1.417	2.1489	2.4693	4.9074	2.4471	1.979	3.3358	4.484	2.0128	3.3053	1.2312	1.1786	5.4307	5.5561	4.6462	3.617	2.2669	2.8402	3.7586	2.5044	4.4958	2.2432	1.75	3.8755	4.4939	5.4169	3.6937	5.7473	5.0774	3.139	1.991	2.2863	2.4842	3.1832	3.1848	2.5352	2.13	1.7791	2.7187	3.6425	2.8646	2.1671	2.2614	3.9478	2.0422	2.3164
Os.11372.1.S1_a_at	LOC_Os02g16820.1	5.0866	5.3335	2.125	4.7724	1.9147	2.8172	5.9101	5.7061	6.0246	6.5331	4.8233	5.834	4.604	4.5533	5.5672	4.5598	5.4904	4.2897	5.3855	4.307	3.3022	4.3065	4.8283	5.7249	4.2027	5.1204	6.5455	4.8585	4.9484	5.452	5.2385	4.7599	5.1116	5.7855	6.6666	7.0484	5.9174	3.8141	4.9805	3.6925	6.3711	6.7624	6.273	5.2149	5.4858	5.5305	6.4013	4.8019
Os.5918.1.S1_at	LOC_Os06g31070.1	2.0576	4.5639	1.7181	4.6983	3.5465	4.2974	1.8688	3.9535	2.873	2.374	2.8111	1.1821	1.6932	5.2143	3.629	2.9456	2.5156	5.3711	4.2083	4.9528	1.7756	3.2106	4.5339	4.2636	1.7976	3.408	6.5345	1.475	1.5896	3.1606	2.5011	4.2535	4.006	4.3404	1.9297	2.903	2.1423	1.4587	4.53	1.9128	6.1649	3.0362	1.7595	1.8326	2.0233	3.1771	5.2209	6.0704
Os.11519.1.S1_a_at	LOC_Os11g33000.1	2.1056	4.6023	0.3495	0	3.8446	1.1708	0.7755	5.1331	1.6899	2.0115	1.5837	4.0735	3.9184	4.9665	1.7236	1.249	4.6563	4.9268	2.6659	3.0531	3.2894	2.3464	1.1812	1.5661	3.9296	1.299	5.5696	1.784	0.2909	1.3148	2.1043	2.8681	1.4922	3.2723	1.3931	1.9566	2.9664	0.7722	1.1768	0.9646	1.915	5.2619	2.1848	1.8218	1.4268	3.7126	4.8941	1.2112
Os.9822.1.S1_a_at	LOC_Os02g25640.1	3.647	6.1476	4.5064	2.5868	3.5157	2.7701	2.5881	2.2731	1.2671	1.9167	0.7484	1.6209	2.2659	3.7412	3.0676	0.8333	0.8029	1.9098	1.3419	2.1417	0.9192	2.5066	1.356	1.6715	2.08	2.0418	2.1756	2.9098	1.8984	3.2532	2.4156	4.4771	1.3934	1.6199	1.2823	4.1528	1.7165	1.6807	1.5036	1.7093	1.4989	1.8995	5.0578	1.3261	0.9982	1.5826	1.6263	1.943
Os.11489.3.S1_x_at	LOC_Os02g15169.1	3.9408	2.2958	2.2866	5.1066	5.9381	5.7658	5.6256	6.0829	4.9516	4.199	5.6648	6.6493	4.0301	4.7846	6.3237	6.3698	3.4351	5.612	3.579	2.9625	2.8197	6.3797	5.9691	6.3756	3.8225	6.4543	7.3216	5.97	5.2619	5.5195	2.9369	3.5862	2.2455	5.5569	6.8704	6.3704	4.355	5.3856	3.4997	4.1518	6.236	4.2096	6.0225	4.7031	5.9216	4.3512	5.9267	5.5642
Os.39040.3.S1_x_at	LOC_Os07g11510.1	3.9861	3.2342	3.6084	1.6342	4.4531	4.0498	3.0411	1.6333	2.9806	1.2462	5.6872	3.9724	3.904	4.7102	5.669	2.424	0.9902	0.409	2.8307	4.5614	3.253	1.6785	5.9635	2.6392	3.0037	4.287	3.3868	1.7715	3.1311	2.6802	1.7134	3.0978	3.1813	1.3915	3.1524	2.4285	6.1324	4.4487	4.224	1.8471	1.5543	5.7501	5.2175	3.8648	4.198	5.1372	1.4521	4.5943
Os.10338.1.S1_x_at	LOC_Os05g41970.1	2.008	2.5747	1.6489	1.7705	2.9581	2.4762	2.202	1.9768	1.8055	2.1104	1.9903	2.1116	2.8092	2.365	3.0918	2.2657	3.1245	1.7728	2.3963	1.584	2.9406	2.6897	2.0525	2.8696	2.2862	2.3897	2.0649	3.0232	2.5195	2.6359	2.0688	2.9428	2.8506	1.8153	2.9759	2.4669	2.1323	3.3993	2.3903	2.916	2.5025	2.203	2.4619	2.0135	2.6141	2.6706	2.6143	3.0998
Os.8013.1.S1_at	LOC_Os03g31360.1	0	1.3752	0.856	1.55	2.1697	5.3471	4.3724	4.3558	3.7774	0.8667	4.4851	3.3744	3.0607	4.5635	2.0398	1.2641	1.8245	4.1594	2.0101	1.0711	4.5305	4.2991	4.306	2.3475	0.5987	4.5648	4.8986	0	0.98	1.6972	1.2592	6.8086	4.3898	2.0962	1.0052	3.8349	0	1.6599	1.3242	1.9338	5.6514	0	5.2111	1.0457	1.9284	3.0732	0	4.4726
Os.8005.2.S1_x_at	LOC_Os07g11650.1	7.4706	6.8652	7.7351	8.2119	7.4878	7.731	8.5767	8.5059	8.1394	9.0237	9.0842	8.8937	8.507	6.4924	7.1411	7.88	7.2584	7.1925	7.7444	7.1573	7.2543	8.3565	8.4582	8.2873	8.3155	8.2831	7.4814	8.1506	7.7945	7.5539	7.8446	9.1179	7.7964	7.8688	9.1652	9.8734	9.4064	8.857	8.1601	8.7908	9.2528	9.1428	9.9693	8.7116	8.2424	8.8061	8.4777	8.4353
Os.7449.2.S1_x_at	LOC_Os07g11410.1	4.7184	1.7081	3.6233	3.9955	5.8909	5.6919	3.0361	2.9349	2.7104	6.1235	5.0907	4.8841	4.959	2.7241	3.3622	2.4852	2.755	1.9415	3.9549	5.6767	4.2115	5.0796	3.0842	2.3059	2.6183	2.2634	5.7077	1.9417	5.9257	4.1281	4.1563	5.8137	3.481	5.6926	2.7787	6.0311	4.9953	4.8499	3.3354	5.8372	5.6825	2.3302	2.9865	3.2393	2.9678	5.4569	3.4334	3.35
Os.14012.1.S1_at	LOC_Os02g15090.1	3.3193	1.3047	2.0634	3.3873	2.6571	1.0695	2.4718	4.7123	0	1.7176	0	0	0.3676	3.5967	1.7477	1.0325	1.0183	0	4.7486	0	0.4736	1.2782	1.6881	1.832	3.9221	2.3271	2.2112	2.2491	0.3899	2.2192	0	5.3261	0.8161	3.0634	1.9683	2.3102	1.2817	2.0555	3.7787	4.5941	0.1468	0.4815	1.9606	0.7318	1.0847	1.5351	0.0145	2.0345
Os.8224.1.S1_at	LOC_Os07g11330.1	5.9576	6.174	5.6409	4.7857	2.7251	4.8118	3.4597	3.2978	2.9246	3.4424	3.1169	3.8168	4.3735	4.4627	3.1679	2.5224	2.8153	3.3197	3.7448	1.5038	0.4624	2.016	3.1077	2.3754	3.5072	1.3513	5.6366	4.0435	2.9607	1.0798	2.48	1.9443	2.9146	5.285	2.8679	5.7459	3.0428	3.2839	0.5835	3.6507	2.236	0.9525	1.1375	2.9883	2.4771	3.2958	2.5477	2.181
Os.13907.1.S1_at	LOC_Os02g15070.1	5.3881	2.6687	2.5497	3.2527	3.3924	3.9091	5.3799	3.829	5.3746	4.7317	4.0862	2.2094	3.5033	3.5225	4.0516	3.5799	4.195	4.3741	2.7787	3.5075	4.5277	4.4718	3.7015	4.8745	4.1108	1.55	4.9368	4.7755	2.9873	0.7838	1.6832	5.4591	3.4582	4.6317	4.5377	6.1496	5.1644	5.552	3.9111	5.312	4.6156	5.0979	2.3801	3.7316	3.8958	4.7961	3.3592	5.4322
Os.26610.1.S1_a_at	LOC_Os07g42390.1	5.0961	4.8403	4.048	4.8786	6.9222	5.3006	0.3546	2.2928	0.4208	0	0	4.4199	2.6901	0	0	3.8473	3.436	2.3287	4.0548	3.8152	2.6585	0	3.4511	0	3.6047	0.9484	1.8482	3.0843	5.6971	1.2556	5.2758	1.283	5.8017	5.4057	3.732	4.756	0	3.9823	0.8866	2.8988	2.8305	0.6113	2.5267	0	0	4.6124	0	4.3142
Os.38686.1.S1_at	LOC_Os02g14600.1	4.9592	2.8915	3.3464	2.8077	1.5539	4.9465	0.7266	1.7643	0.9166	0	1.3445	1.2052	1.7881	2.0665	4.2467	2.1596	2.0698	2.4171	4.9927	4.778	2.3714	1.5734	3.8952	2.5472	4.9975	4.8785	0.6645	0.8741	1.2381	2.2162	4.8739	2.8232	1.3106	1.3912	2.4096	5.1628	3.6818	4.833	1.0702	1.6682	4.3753	5.2778	4.1482	2.764	0.5846	2.1608	2.7322	2.9164
Os.6445.1.S1_x_at	LOC_Os07g11630.1	7.9584	7.6562	7.5235	8.1687	7.7404	7.9429	8.0459	8.048	6.727	8.0917	6.912	7.485	7.2661	8.0326	7.9735	8.1657	7.4931	7.7185	7.8483	7.8987	4.6041	7.7599	7.5478	7.4006	7.8063	7.9471	7.0381	7.8426	7.8914	7.8818	7.8538	7.3522	7.033	7.7715	8.3167	7.904	8.4044	6.9304	6.2043	6.8299	8.994	6.8099	7.5169	7.3237	8.1294	6.9828	8.4143	7.4347
OsAffx.8037.1.S1_s_at	LOC_Os10g32720.1	1.8724	1.7726	0	3.6805	1.8191	2.6808	4.2967	1.4955	0	4.0342	1.6876	4.0755	1.3171	3.872	1.3073	2.8512	2.3972	3.5745	2.0994	4.2494	1.9137	2.2385	4.3829	3.3526	4.1257	4.6152	4.8079	2.1234	1.1294	3.8509	0.775	4.8536	1.1859	1.2437	3.6589	0.5096	2.0371	4.5045	5.0155	2.1938	1.322	3.114	2.7782	1.3161	3.9719	1.8085	1.3164	4.632
Os.12884.1.S1_at	LOC_Os07g11360.1	4.0576	4.5544	4.9027	5.2398	5.655	4.6257	2.7294	1.4429	0.5815	4.7271	1.9611	5.5372	4.711	1.8065	4.0155	2.2162	3.1125	1.3275	4.0195	0	3.7747	5.1938	5.4998	4.4042	2.5522	4.374	3.5923	4.2229	4.3201	2.6843	3.7272	3.3312	4.1677	5.3224	1.6534	3.2195	4.8966	5.7972	3.4887	5.4584	2.1899	3.7591	0.9622	1.832	4.0743	1.9357	4.7393	5.6113
Os.8220.1.S1_at	LOC_Os02g36680.1	1.8721	4.6559	5.352	1.627	2.9049	3.0156	5.399	2.1667	6.0632	3.4742	5.1991	5.8047	4.5877	0.6029	4.76	4.5714	4.8367	5.3522	5.5228	3.119	5.4382	5.4763	5.2657	4.017	5.5334	5.2803	5.2545	5.2472	5.2993	3.0917	4.5986	5.8978	5.6755	5.2779	5.3304	5.4691	5.8332	6.4742	4.1375	6.485	5.6682	5.9696	6.2255	5.9057	5.1564	5.7319	4.0023	6.3831
Os.4975.1.S1_at	LOC_Os02g10800.1	1.8441	3.5122	0.2588	0.58	5.1109	4.5556	5.0156	3.5667	5.1384	3.2338	4.5031	5.7625	2.3288	4.3772	4.2887	2.3776	5.1721	2.0862	3.0318	2.6419	5.2042	3.1483	2.7995	3.0781	5.0439	3.0206	4.7505	2.6362	1.6709	5.1898	4.163	3.739	2.5755	0	5.1341	5.651	0.2807	1.5145	2.9192	6.1527	3.8794	2.029	2.1496	2.8146	1.5468	3.9637	3.7548	5.3443
OsAffx.30591.1.S1_at	LOC_Os10g29549.1	0.5216	2.319	1.4101	4.3874	6.1106	4.7992	3.9483	0.5144	0	1.5762	2.8907	4.5643	0.3815	0	0.3033	1.74	0	1.2488	4.6761	0	0.1172	0.1345	1.0722	3.4521	0.3037	1.0512	1.541	0	0.7984	0.2133	1.0794	3.6842	1.9718	0	3.1664	2.9077	1.3414	1.2703	1.8274	0.7206	1.7188	2.5951	0.0687	0.6368	0.5865	1.4912	0	4.9301
Os.8380.1.S1_at	LOC_Os11g31330.1	4.7409	5.3874	2.8328	4.4978	5.1567	5.2883	1.7492	2.4705	3.7572	4.6293	4.9628	3.7627	4.8095	2.3302	4.6972	0.3451	4.7849	3.8611	5.3569	3.0002	4.6175	4.2247	3.5285	0.7147	3.5607	4.0427	4.3589	4.227	3.6574	5.4121	4.3114	6.6074	1.7043	4.7618	4.2318	3.3488	4.5368	4.5689	0	5.573	5.5754	0.3426	4.7041	3.4131	2.2168	2.5436	5.6569	5.5254
Os.39041.1.S1_s_at	LOC_Os02g12310.1	0.5827	2.6446	4.3784	1.3716	3.5209	1.738	2.6377	5.1158	4.1876	0.8499	1.748	2.0145	4.1052	4.2762	1.3041	1.8466	0.481	5.0618	3.0671	1.7007	4.2383	1.7067	1.7397	2.7067	4.3688	1.6065	4.1376	1.3175	3.3834	5.6101	4.1087	5.1983	2.3053	2.4094	5.2573	2.5097	4.4373	4.9135	4.3679	5.3492	5.2999	5.7128	5.5153	3.8418	3.6951	5.0925	2.1308	3.0075
Os.16301.1.S1_at	LOC_Os10g11580.1	2.6559	2.5926	3.6294	1.2066	2.1946	1.6094	5.5914	1.1459	4.2868	4.7972	3.4695	4.6565	1.4338	3.0702	2.2286	1.4288	0.8824	4.1381	1.6991	3.569	2.9271	2.2239	5.219	2.3846	3.8682	2.4163	4.9599	4.327	0.8182	5.188	1.5269	3.265	2.5316	2.5795	4.736	5.4194	3.1767	6.2643	4.7103	4.8984	4.8435	4.0308	2.5268	5.128	4.9116	5.3165	4.7283	5.414
Os.16091.1.S1_at	LOC_Os03g40440.1	2.906	5.775	2.7802	5.8046	6.9211	4.8507	1.2916	1.9512	1.941	0.8563	4.7783	2.653	2.0983	2.0299	5.3145	0.2352	2.455	4.0314	1.7692	1.6282	2.2799	2.7226	0.8864	0.9549	2.0464	0.1648	1.7448	1.3829	2.807	4.4394	4.1608	2.7135	1.1158	4.7083	2.1597	2.6588	4.0157	4.8375	2.1086	2.88	2.9948	2.0898	5.2787	4.608	3.1719	2.5383	1.0676	2.2021
Os.18337.2.S1_x_at	LOC_Os01g29840.1	3.0722	3.0092	3.3118	1.3491	3.1363	4.8677	5.8677	1.6538	3.1562	4.6266	3.2728	4.0891	4.3962	4.2113	2.4905	2.4609	3.131	4.3565	4.9309	2.6195	4.8542	5.482	3.8689	3.4481	6.2935	4.6562	1.6415	1.8839	5.5665	1.7025	4.177	2.9569	3.0326	2.8741	4.4302	3.7054	2.5843	5.5558	4.4455	4.7061	3.8917	5.4213	4.6294	4.5916	4.2393	4.128	6.7316	1.6113
Os.4184.1.S1_at	LOC_Os02g15350.1	2.0931	4.9433	1.3843	1.026	1.8709	1.4787	4.2756	3.487	2.4631	3.5263	1.9813	0.7412	3.4274	3.0087	0	1.2539	3.5877	1.2258	3.7592	0	0.0796	0.8855	0.35	3.1156	3.8524	1.5571	0	0.3249	4.2865	4.5809	2.4997	3.4756	3.7859	4.4106	1.0959	2.0954	3.3612	4.5036	1.3518	1.6003	5.2336	0.5657	4.5131	4.8038	0.3151	4.8837	0.6937	0.4231
Os.50016.1.S1_at	LOC_Os05g34310.1	4.6417	5.7245	4.5841	5.364	7.1275	5.6272	2.2041	2.7357	4.8549	2.6652	5.3368	4.1596	2.3722	4.9979	5.087	3.9908	4.0684	4.4446	5.8293	4.357	1.936	3.9141	4.5367	2.1932	2.5188	4.2494	2.2863	4.1673	4.4483	2.0926	3.9254	3.604	1.719	2.0801	2.5424	5.321	2.3752	5.2115	5.5139	6.137	4.4463	5.4702	4.986	5.3024	5.3009	5.7532	5.5551	5.7096
Os.5517.1.S1_at	LOC_Os06g31060.1	2.6529	1.1715	2.2316	2.275	5.2028	1.8873	3.3639	4.1108	2.0766	1.3166	0.3831	1.4418	1.8764	2.2861	3.3986	2.0625	3.1346	2.5157	2.1124	2.7672	2.0691	2.0303	4.3755	2.6541	5.0631	3.646	2.6216	0.5592	0.8882	3.1768	1.708	2.355	2.054	1.8281	4.3644	5.4966	2.5259	3.5955	4.2581	5.0359	3.1429	2.0572	2.3234	3.9502	4.9812	4.0768	2.3726	2.7085
Os.5494.1.S1_at	LOC_Os07g12080.1	3.8237	3.5915	2.6205	1.9476	4.0942	1.975	1.5254	0	1.6797	1.7349	0.2459	1.6769	2.2872	0.6755	2.0458	2.3605	0.4964	0.1308	0.9655	0.5351	1.059	1.5731	1.6822	2.3841	1.5206	1.7352	1.1757	1.6295	3.4057	1.2482	2.6313	2.5346	1.3815	2.3535	2.5451	1.6675	0.1434	1.2903	1.3407	2.9274	1.8338	2.553	3.0576	0.9575	2.4107	2.2925	1.0094	3.2832
Os.14052.1.S1_at	LOC_Os03g45210.1	6.6224	5.1132	4.1367	5.2561	6.7186	6.0377	1.9106	4.8967	2.792	8.4898	7.3039	6.448	2.0146	4.3791	5.213	6.2014	3.44	2.1564	6.2131	5.0173	4.8858	2.4537	5.1966	5.2774	3.3253	5.1337	6.0813	6.0719	4.4868	3.3172	3.9986	7.3749	6.1952	10.7092	3.9548	3.7304	5.5293	11.8851	12.4067	11.8225	5.5687	4.2119	6.7357	11.7694	11.5806	11.593	9.7206	10.1355
Os.16218.1.S1_at	LOC_Os06g30370.1	8.5036	7.643	7.8453	8.3399	8.1074	7.7133	9.5011	8.9079	10.4994	10.1742	9.8653	10.8482	11.0295	8.1294	9.6833	11.8782	10.13	8.9897	8.7306	8.2959	7.094	9.0582	8.9534	9.7881	9.1482	7.758	10.233	10.1926	11.2765	10.9752	10.6335	7.4493	6.7564	6.9251	10.4069	11.0342	10.3828	12.0509	12.1002	12.5825	11.011	12.098	10.823	12.5123	12.4124	13.0436	11.1767	11.2211
Os.16083.1.S1_at	LOC_Os10g41160.1	0.8495	4.7131	1.8858	1.3831	1.957	2.0814	2.2421	1.9065	0.8285	1.1497	3.6835	1.8787	1.679	2.5966	0.6551	1.5571	4.4737	0.1332	3.0424	1.0606	1.7085	3.77	0	1.2977	2.3529	4.5577	0.901	1.1786	2.208	0.9966	0.8242	4.8055	0.6009	0.4059	2.7272	1.7492	2.3918	1.7649	2.9191	1.1118	1.4974	1.488	4.696	1.1594	1.2429	1.855	1.5645	1.7303
Os.55154.1.S1_at	LOC_Os12g42670.1	1.5897	4.6781	0	4.8203	2.9624	4.8608	1.7133	1.3267	1.5399	0	0.4208	0.6788	0	1.5842	2.1502	1.235	1.5695	2.7271	5.2116	4.6385	1.8819	1.2392	4.055	1.711	3.6175	3.8542	1.9469	3.6901	5.4058	4.2397	2.497	5.8552	2.3272	3.3639	0	1.9922	3.6107	1.8694	0.476	0.7174	1.1066	2.5143	0.617	0	0	0.5418	1.7771	5.3993
Os.23421.1.S1_at	LOC_Os12g38900.1	2.901	2.7701	4.081	1.4059	2.7476	1.5374	2.5103	3.4955	4.6237	2.7451	0.3902	3.0255	1.8868	2.3211	4.1813	3.6944	1.2865	5.1582	0.8024	2.7801	0.5172	1.7263	1.424	2.6222	1.8548	2.6155	3.5444	1.4937	4.8446	2.0827	5.5654	6.2502	2.3201	1.4422	1.5981	5.9448	3.8249	4.1374	4.1298	1.7944	4.6379	1.9193	5.743	2.5533	3.0682	2.4848	3.848	5.1032
Os.13536.1.S1_at	LOC_Os03g55734.1	2.1097	1.0083	5.054	2.4263	4.7489	4.9643	4.4479	5.2072	4.8551	4.9763	4.185	5.4144	4.7861	4.8184	3.1036	4.7534	5.1282	5.3286	4.5878	4.3848	5.6954	5.6469	5.216	6.1417	3.7278	5.0544	2.5875	5.3953	3.6041	0.9166	4.7069	5.6639	2.6562	5.2194	5.0103	3.6406	4.1747	0.1529	5.5574	6.1429	4.4151	3.5723	5.436	5.1753	3.7713	4.8134	3.0397	6.1413
OsAffx.5291.1.S1_s_at	LOC_Os07g11310.1	5.0572	2.5487	3.35	5.0438	2.5734	3.635	5.6309	5.2248	6.0355	6.1638	2.7865	3.0904	2.9264	4.7097	5.6857	5.1869	5.1697	4.5737	4.8713	5.3974	3.8332	5.6561	6.8049	5.2808	5.0937	4.5449	5.6333	5.6019	2.452	5.8523	4.9401	3.3557	4.574	4.5158	5.0945	5.4589	5.6267	5.3708	2.4565	6.1422	6.0067	6.0696	6.0791	5.4922	2.8917	5.4943	5.6008	6.9125
Os.15937.1.S1_at	LOC_Os01g13360.1	5.1631	2.2826	4.4526	5.6894	2.1295	1.9029	1.9077	1.9883	1.67	1.3386	3.47	1.9235	2.2086	0.9588	4.8336	0.3345	4.322	3.4224	4.0104	0	0.8906	3.8168	1.2521	3.8263	0.3523	2.9099	1.3788	1.1685	3.5986	2.9679	2.4096	5.9338	1.0346	4.7095	0.881	1.8106	0.7919	5.2697	4.0791	0.354	5.1045	5.0945	3.3261	4.5465	1.9023	2.7058	1.0226	3.3247
Os.57554.1.A1_at	LOC_Os02g49410.1	1.495	4.7842	4.0506	0.887	6.3759	5.4425	5.3817	4.216	4.4845	5.3071	3.9785	5.5874	4.4978	3.7469	1.6951	3.4781	1.6534	4.6501	2.5784	4.0245	2.6712	5.4412	4.136	1.7102	4.8289	3.3793	1.9249	3.7548	3.8001	3.8491	1.6477	3.3814	5.2714	1.7053	3.8002	4.0833	5.4595	4.6838	3.8841	2.4299	5.7392	5.9974	1.6122	1.1844	1.4878	5.0893	5.2175	5.2838
Os.31501.1.S1_s_at	LOC_Os01g68820.1	1.5079	4.622	5.0936	4.9557	1.4308	5.4667	4.2316	2.3787	2.343	2.7523	2.2977	4.4124	3.7633	2.0907	4.8406	2.874	4.2764	4.4399	5.2041	0.6801	1.8676	3.6456	4.3636	0.7924	4.5871	1.4044	3.8393	1.7047	1.9777	4.6655	4.41	2.7082	5.0058	2.2759	3.6208	5.5215	4.7792	8.3376	7.3451	8.1732	4.6071	4.7416	5.4419	5.7066	2.1559	4.777	4.2441	1.8682
OsAffx.15153.1.S1_x_at	LOC_Os05g48610.1	6.9042	6.9582	6.236	6.4302	7.1602	6.3275	7.5234	6.6199	6.3221	7.1204	6.3231	6.7871	5.3791	5.3775	5.8569	6.2989	5.8901	4.2746	6.4493	5.0065	6.0677	7.0461	7.1756	6.5496	6.5112	5.8575	6.4566	6.8442	6.9734	6.5258	5.861	6.5624	4.3209	5.2687	7.7007	8.0685	7.8684	7.7243	7.0351	7.7553	7.7176	7.7127	7.4899	7.4098	6.8481	7.4721	7.8814	5.491
Os.20396.1.A1_s_at	LOC_Os02g25860.1	0.8053	2.2879	0.2015	1.5576	5.0802	2.0095	4.5005	2.4845	0.1831	5.4271	3.8816	1.2802	3.0609	2.681	4.954	2.0646	1.4685	4.677	1.5923	1.0896	3.7766	1.0281	5.5818	2.4131	3.0168	1.8342	2.6094	4.7775	2.9475	4.255	1.3109	1.4708	2.7471	1.5073	4.3204	5.1776	3.0901	2.1682	2.5291	3.0034	4.9306	4.3709	3.2473	2.5547	2.0869	5.3763	2.5282	4.698
Os.16157.1.S1_at	LOC_Os03g62590.1	4.1704	4.9339	2.6933	3.9239	1.6553	4.3048	5.1998	2.6441	2.8311	0.8264	5.8731	4.3114	1.5782	1.0835	2.8393	3.5527	4.9842	3.9913	5.3643	3.86	1.8676	2.6747	2.3437	2.2059	1.7408	4.7177	5.8399	3.9603	3.4369	1.4453	4.4955	6.0484	6.1334	4.8678	2.1623	4.6966	2.5133	2.2045	2.9025	2.7318	0.7754	3.147	2.3757	2.9437	4.3767	1.4997	5.0359	1.6636
Os.16500.1.S1_at	LOC_Os01g27630.1	7.5045	7.222	7.1124	7.2162	7.1348	7.9553	1.2733	2.5848	1.5956	3.1995	1.1929	3.2647	3.6162	4.3967	3.1089	4.5923	4.2122	4.7222	5.3119	5.269	4.368	4.3487	4.9718	2.7094	0.7545	0.5302	1.7354	5.4899	2.5613	6.0381	3.9451	2.6419	1.9907	2.0356	3.675	2.6972	2.7877	4.6543	5.1866	2.9814	1.5654	2.8976	3.1406	0.6819	2.1105	3.5023	2.703	3.2333
OsAffx.29122.1.S1_at	LOC_Os08g09700.1	4.2767	5.9204	0.9046	3.7599	3.6767	2.1183	1.5565	3.5681	4.3558	0.9258	3.6689	0.9284	3.6316	0.7237	0.3422	0.575	4.4041	1.6713	1.6174	1.2552	0.4872	3.9258	2.4401	0.9652	1.3558	0.1303	2.8462	0.2634	3.6543	5.0445	0.9863	1.1956	2.612	0.337	3.9157	1.8867	1.166	5.8336	5.6249	6.0975	4.4032	5.3447	2.0881	1.4538	0.0921	0.7902	1.929	2.9193
Os.37554.1.S1_at	LOC_Os07g47240.1	2.1586	2.4272	0.9601	0.5822	3.9006	2.5525	2.5964	1.6887	4.1912	2.3128	3.6441	0.623	1.5701	0.1715	2.9586	0	0	3.5358	2.09	4.5411	0.4767	4.248	1.8371	1.5013	1.4395	1.1306	0.9915	2.3389	2.8889	2.1776	1.3755	1.6932	1.121	0.3001	0.9231	2.6058	1.0974	2.4056	5.013	2.004	4.3195	2.0537	2.3094	2.0307	4.4454	4.9341	2.1761	1.2582
Os.46749.1.S1_x_at	LOC_Os09g27990.1	5.1975	5.4069	3.9057	4.5557	2.7496	5.6354	4.3086	4.2788	4.6233	2.4531	2.627	2.6593	4.0752	1.7767	3.3299	4.9446	3.4847	4.8978	5.9883	2.7382	3.9145	4.682	4.8163	3.3624	4.7281	1.9366	4.2455	5.3495	4.5386	2.2564	5.2175	5.9858	6.2041	4.8218	5.8162	4.9978	5.5357	5.5671	4.6926	5.7886	5.1309	5.2358	3.0627	3.9624	5.1872	1.4988	4.4856	2.8523
OsAffx.7876.1.S1_s_at	LOC_Os12g43140.1	8.391	9.2995	8.711	9.7885	10.6983	10.7071	7.1362	6.6486	5.6943	5.9015	5.3613	5.4832	7.226	5.401	4.9873	4.5532	6.3927	6.4503	6.828	4.346	4.1021	4.7318	7.3466	5.6474	4.9696	2.7856	5.2159	5.5137	6.2887	7.3457	6.8929	2.6607	4.7053	6.0987	6.182	7.3994	5.7901	13.2906	13.3345	13.0861	4.4053	1.4709	5.3765	8.359	7.1602	8.1963	8.3742	7.8676
Os.4414.1.S1_x_at	LOC_Os07g11900.1	0.5453	0.6592	3.0788	1.0031	1.2937	0	0	2.3956	3.4503	0	0	0	2.1302	2.8165	2.9722	0	1.3199	2.0339	2.1535	0	2.8768	2.7812	0	0.2421	0	0	3.6806	2.591	0	2.0464	0.5799	1.6547	1.8288	0.0995	0	1.5498	4.2797	0.8972	0	4.1543	0.851	0	0	0	0	0.1357	0	3.8064
OsAffx.16671.1.S1_at	LOC_Os07g41290.1	5.1076	1.2736	4.9633	4.1922	3.3719	2.7193	1.2298	5.0805	0.7504	5.2261	4.4074	4.5643	4.193	2.8407	4.4675	4.7484	3.9683	4.3065	5.3186	4.4953	3.7247	4.2625	4.3809	5.0216	4.9655	4.466	3.9292	1.3697	4.271	5.5682	3.4973	5.8488	5.1228	5.8792	4.8262	4.4428	4.6479	6.2377	4.7403	3.0175	5.0437	5.5217	2.5541	4.4023	3.0064	5.4297	4.8897	5.4983
Os.16203.1.S1_at	LOC_Os01g74590.1	3.3278	2.1269	2.2024	4.5744	3.8026	3.3409	3.2445	4.7918	2.5417	5.3725	3.9768	3.3164	1.7721	2.0939	4.5416	5.6979	0.2849	4.9631	4.7148	1.8008	0.9587	1.5853	3.9201	4.7271	3.6808	4.5176	2.0032	5.4383	1.4321	1.075	3.146	5.8043	5.5921	1.8492	1.9745	3.7504	2.952	4.9617	3.9574	3.014	2.344	1.2093	3.16	4.2848	5.3424	2.5203	5.1975	2.1825
OsAffx.12121.1.S1_at	LOC_Os02g19420.1	4.327	4.5926	0.9672	4.2167	5.1878	4.1949	4.1966	2.5303	2.6656	3.9397	4.2473	0.4523	3.1948	4.1054	4.7266	5.3397	2.9752	2.7964	1.7197	3.8329	1.3822	0	4.9741	4.3682	2.4473	3.0416	4.4519	4.4805	4.5632	4.3482	4.1512	4.465	2.6978	3.4745	3.8771	4.9966	2.0569	5.2775	4.199	5.5449	2.7074	2.56	2.2999	5.2831	4.016	5.5208	4.9609	5.9837
Os.55529.1.S1_at	LOC_Os06g33640.1	2.5337	1.3359	1.2555	0.9572	5.4257	3.2518	1.2935	5.0278	3.5006	3.2992	2.374	2.9434	3.8772	0.1046	1.4473	2.2915	4.3266	1.2843	5.8229	1.6313	0.8042	3.833	1.7645	2.1909	1.9865	1.7779	1.5953	2.4092	2.9531	1.6614	2.3928	3.6094	0.5006	4.5703	6.1974	5.823	5.1782	4.7096	3.7731	4.3681	2.67	2.825	2.9682	1.8438	2.9369	2.6328	1.7545	4.1016
OsAffx.26990.1.S1_at	LOC_Os05g23910.1	4.2027	2.0744	1.8176	5.5572	4.4227	3.2283	4.8391	4.6587	2.3837	2.1804	4.4761	4.5902	2.096	3.5992	1.7425	5.9151	3.6764	4.5914	5.3148	5.113	3.8065	5.3768	5.0119	4.8718	5.7877	4.3683	4.6498	3.8091	3.28	5.0362	4.7076	6.6498	4.5464	3.2078	5.6523	6.2292	3.0594	5.5275	4.1376	6.8904	4.4945	6.1692	4.9579	4.1233	2.6567	5.7231	2.7436	5.0066
Os.20334.1.S1_at	LOC_Os05g12670.1	5.2283	4.4649	5.737	3.9901	5.4077	6.0931	4.3572	5.9092	3.7068	5.0339	3.7671	4.2546	5.3573	4.1799	5.5573	3.0074	5.2361	4.6251	2.3993	4.6283	4.5251	3.6835	2.5174	4.0751	5.0194	5.3485	4.3146	4.271	3.5638	4.5488	5.2421	5.9349	4.8552	3.7833	5.683	5.6961	5.5362	5.6301	5.335	4.907	6.0608	4.3796	5.362	5.3651	2.3866	4.8001	3.9125	5.8298
Os.22789.1.A1_at	LOC_Os10g25850.1	1.2675	2.857	4.6536	0.5148	1.9357	1.5077	0.8234	2.9502	1.2814	1.7294	1.9575	1.1707	0.5876	4.8124	5.7996	5.2421	3.7154	2.6664	5.157	6.5759	8.4935	6.3349	9.2825	8.1332	7.9872	7.586	8.9762	9.1573	2.0129	4.6343	2.06	2.2607	4.6823	3.5026	2.8636	2.8643	2.6454	4.6003	2.606	1.6326	7.3538	2.6047	7.3709	0.4042	4.4381	1.4537	5.7193	6.8768
OsAffx.16030.1.S1_at	LOC_Os07g01450.1	2.8956	3.2012	1.8482	1.5567	6.3929	2.9728	1.8991	0.4074	1.3028	2.6392	2.0841	1.7462	1.6479	1.4457	4.4451	3.2946	3.5905	1.3366	2.3363	4.8007	4.7117	5.1672	3.8614	2.1397	5.1892	2.5112	0	0.6268	2.7399	0.9749	4.8555	2.0303	2.0234	2.0779	2.916	5.6057	3.1498	3.0531	2.5484	2.4016	4.983	4.0374	2.5117	4.2614	2.4264	5.2644	5.3402	4.9888
OsAffx.7265.1.S1_at	LOC_Os11g31380.1	3.4517	3.0892	2.5816	2.2056	3.4071	3.4915	3.5873	3.6185	3.3046	3.5914	2.9019	3.1192	2.3879	1.6695	2.6776	2.937	3.1375	2.2539	2.1579	2.1446	2.6925	3.7827	3.2207	3.3577	3.7806	1.6251	2.6855	1.5101	2.9096	3.6271	2.7411	3.2659	2.0142	2.4296	2.8686	3.4795	3.099	3.1272	2.9573	2.9099	3.5922	3.5122	4.3522	3.1106	2.164	2.9852	3.0393	2.2657
Os.18336.1.S1_at	LOC_Os02g28580.1	6.1824	5.155	5.0478	5.2219	5.2662	5.643	5.0605	6.2025	5.9027	4.1126	5.5757	6.0225	3.1093	3.8519	2.9793	4.8462	5.0932	0.9564	4.802	4.9607	3.5112	5.784	4.6841	5.6695	5.9517	5.4384	5.656	5.4866	4.6483	5.7045	4.6271	6.1557	1.6231	2.7213	5.8997	6.3756	4.5238	5.2804	5.9691	5.5893	6.2362	5.9414	5.8948	4.2733	5.5551	5.0444	5.8224	2.721
Os.48026.1.A1_at	LOC_Os01g01290.1	5.2893	6.1183	5.9323	5.6001	6.6553	5.1765	5.4928	5.418	5.3175	5.2967	6.1775	6.2804	5.0638	4.6773	5.6267	2.2234	4.8748	3.8493	4.9658	4.8931	9.4994	6.621	7.6692	5.6708	8.8205	10.2863	7.0922	8.0526	2.7082	3.5792	4.1963	6.2914	1.2157	4.6477	2.7427	5.7518	4.8064	5.0054	4.4815	1.1702	5.6496	5.5122	5.2914	4.2076	5.2327	5.4865	5.799	4.3356
Os.55439.1.S1_at	LOC_Os06g02460.1	3.746	2.9055	0.4984	4.2432	1.1452	3.9363	4.7182	4.0917	1.5236	5.3116	5.2054	5.3794	1.4978	4.4347	4.144	4.8088	3.9797	3.2261	2.8811	3.6335	3.8867	1.666	3.7968	4.1149	1.4067	1.1332	2.0453	4.0204	4.3785	3.6676	4.5735	5.2587	4.4557	2.6151	2.5433	2.2869	4.5447	5.826	5.633	5.018	1.3249	3.5745	4.6723	5.1017	4.2754	4.7267	3.8511	3.6234
Os.55500.1.S1_at	LOC_Os08g41030.1	4.5145	4.9872	5.1486	5.0268	5.6186	5.2773	3.1616	5.306	5.2254	5.1275	5.4028	4.4389	3.191	1.6873	2.9343	4.9202	2.9836	5.1398	5.4108	4.2556	4.2485	4.696	6.2814	4.1434	3.5904	5.2039	5.4324	4.5762	5.1597	5.9411	4.6493	6.4288	5.7759	4.6421	3.4246	5.5562	4.9644	5.8578	4.9893	5.1306	5.0854	5.1304	4.4219	4.7667	3.7109	1.905	5.2687	5.7107
Os.47898.1.A1_at	LOC_Os05g49930.1	5.311	4.2725	1.6258	4.9861	2.7314	3.0295	2.5543	5.8101	5.1178	2.562	5.0815	5.1516	5.1	2.0314	4.7333	0.5631	4.5511	5.7815	2.9328	3.7487	4.78	5.7129	2.4767	2.433	6.3136	5.1864	5.5247	2.0949	5.0727	3.3373	2.4273	5.3373	5.5846	4.2628	3.8852	6.3213	6.1916	6.1605	4.828	5.5969	6.4177	6.1006	5.5801	4.5885	3.42	5.5937	4.45	5.1142
Os.55453.1.S1_at	LOC_Os04g44570.1	6.2576	5.7751	6.0423	6.3472	6.1849	6.2495	5.8858	5.9542	5.0817	6.3116	6.1621	6.6287	5.6733	4.7678	5.5681	6.0385	3.3317	5.4788	4.6121	5.3189	5.5746	7.0171	6.2292	6.5254	5.8548	6.0976	5.4982	5.4839	6.0459	6.1537	6.471	6.2148	6.3808	6.2379	4.8488	5.6988	7.2331	6.8722	6.6881	7.3724	7.6658	6.8819	6.8308	5.1495	6.6764	6.1044	6.4043	5.6865
Os.13516.1.S1_at	LOC_Os12g05540.1	3.6601	4.6385	3.6993	4.8886	5.2821	4.6416	1.988	2.712	0	1.7469	4.5842	5.1532	1.1357	3.5053	4.1678	3.5815	1.7062	4.007	4.514	3.959	4.1673	5.5417	3.553	3.4098	3.265	3.1742	3.7517	0.5105	4.7752	3.9469	0.2164	2.6736	0.0424	4.2951	0.7248	1.3547	1.1494	5.5255	6.9447	5.7254	1.8965	1.4084	1.1858	2.2699	3.1892	4.104	1.2006	6.3227
Os.23623.1.A1_at	LOC_Os01g38650.1	6.019	1.919	5.8383	5.8531	6.6727	6.4637	5.9216	6.5062	5.8326	5.0261	6.1818	6.4493	5.7485	5.2938	5.8057	5.7934	5.761	4.0822	5.8446	5.2114	1.4276	5.6988	2.802	5.4755	5.2007	5.38	4.5086	5.8038	6.1351	5.7998	5.8561	6.1644	6.6279	6.6645	6.3903	6.558	5.8573	6.7198	6.655	6.4275	6.6555	6.206	6.1421	5.9654	5.627	6.3472	5.5675	5.2206
OsAffx.11189.1.S1_at	LOC_Os01g24460.1	1.1321	1.7962	3.7817	4.7917	1.5882	2.4963	1.7757	1.32	1.5398	0.9051	1.7574	2.1991	1.0954	2.491	0.5499	1.8431	2.532	2.1578	2.2508	0.3778	1.54	3.0099	1.8517	1.6244	3.4887	1.4643	3.6723	2.7359	3.3793	2.5355	4.6712	3.6945	2.1274	2.2773	3.9671	2.7871	2.0754	5.4395	4.3488	3.4749	2.6804	2.8757	5.4832	2.4566	0.8722	0.5783	2.508	4.9384
OsAffx.4971.1.S1_at	LOC_Os06g30280.1	2.3977	5.5958	4.905	6.2694	6.8502	6.7527	5.457	3.5488	4.9155	4.2688	5.0875	5.0096	5.2578	5.8765	6.0102	5.3987	4.9726	4.0255	3.1485	5.4895	2.7372	0.9313	2.1824	2.7608	2.6966	4.5655	5.444	4.6573	5.8417	4.8637	2.9274	5.7288	4.5238	3.2911	5.0825	6.1316	5.9119	5.3543	4.4699	5.3847	5.9573	5.6975	3.0464	4.5964	5.2755	5.3101	3.044	0.6542
Os.23482.1.S1_at	LOC_Os08g19420.1	2.9295	2.254	1.3486	4.1359	1.4832	4.9383	4.1967	1.8239	1.2241	9.4288	8.9534	9.2935	6.7945	4.0041	4.6425	5.493	4.655	1.7412	8.0601	6.1482	5.3527	7.9163	8.752	6.7351	6.098	6.8438	5.4532	7.4041	6.5269	4.9959	6.9871	3.9693	4.2809	5.7084	7.7415	2.7022	6.442	11.407	10.5148	11.8992	7.433	7.1657	6.7606	11.2458	10.8299	10.8907	8.1811	10.066
Os.55197.1.S1_at	LOC_Os06g23350.1	6.1006	5.9152	5.5149	5.9252	5.6546	6.2769	6.2483	5.6878	6.1734	11.4634	11.1071	10.5003	6.4663	5.6715	5.7904	7.4422	5.336	5.5932	4.689	4.8755	4.4612	6.172	5.75	6.2994	6.3105	6.1515	5.1554	7.6944	5.9387	7.0257	7.2171	7.1125	7.3486	7.7767	6.5912	7.5419	6.0901	13.6696	13.6767	13.775	7.0474	6.038	6.7039	13.1248	12.5584	13.4238	11.9185	10.9368
Os.54974.1.S1_x_at	LOC_Os06g06260.1	5.3999	2.5552	2.388	3.9386	5.9561	4.517	4.9216	5.4554	2.6234	4.8441	5.0492	5.9295	4.668	2.0141	1.4855	1.5658	0.8703	2.0672	3.0995	2.4166	3.7662	5.3943	4.0024	4.4125	2.633	3.3175	2.0485	4.9831	3.2397	4.5485	2.9141	3.9678	3.2558	2.4901	3.4056	5.1984	5.0782	2.2832	5.2069	6.0841	5.0354	5.2392	5.9383	2.4828	5.991	2.518	4.7825	3.097
OsAffx.12708.1.S1_x_at	LOC_Os03g02180.1	5.557	5.3417	4.5755	5.4201	6.3287	5.4049	5.1543	3.8393	5.2947	5.8156	6.2844	5.9512	4.7397	5.2252	5.3227	4.739	3.8194	1.1459	5.6568	2.6637	5.1947	4.9706	5.6853	5.6773	3.2916	5.446	5.0864	5.5097	4.1695	5.0535	5.2276	6.6035	5.2005	6.0777	4.132	6.2887	5.6488	3.6392	5.0714	6.1396	3.9863	5.4516	3.656	5.2722	5.7329	5.1098	6.1666	4.4537
Os.24882.1.S1_s_at	LOC_Os02g09270.1	3.0127	1.4699	3.9798	2.1357	6.3941	2.0911	2.0635	3.2684	3.1092	5.3817	1.5016	1.1319	4.1486	1.1671	1.8311	2.3423	3.017	2.0964	3.1843	4.1562	0	2.6316	4.0634	1.7385	5.0602	2.9352	2.6016	2.1425	4.1869	2.2261	0.3327	3.1971	2.2975	5.1604	4.0883	3.7239	2.0947	4.6091	2.3991	5.0802	2.7157	2.0458	5.643	5.3461	3.0732	2.8186	4.7596	5.1087
OsAffx.6341.1.S1_at	LOC_Os09g20340.1	5.6843	5.6458	4.6487	5.6564	7.119	5.8595	6.0262	6.0565	6.36	5.2556	6.315	5.3546	5.661	5.1223	5.6121	5.5299	5.5835	5.8911	4.9363	4.3793	5.7335	6.27	4.8753	5.0204	5.1594	4.9296	4.3345	5.5572	5.705	5.5583	4.6611	5.6352	4.3376	4.8665	5.7521	6.2429	5.4693	6.2842	5.8658	5.0189	6.3586	6.0493	5.6095	3.564	5.0838	6.1762	6.3492	4.2913
Os.2375.1.S1_at	LOC_Os04g41980.1	4.806	2.6861	3.1759	5.7456	3.1811	4.1728	2.9828	4.8892	5.3541	4.3995	3.8565	3.7005	4.7143	5.0975	5.618	5.9613	4.1723	2.7696	8.6894	4.6301	4.1469	5.5322	5.7051	4.9318	4.6182	5.9031	6.5153	5.8808	2.8136	2.691	4.9666	5.938	4.0559	4.4627	3.9853	6.3519	3.4034	5.1908	2.1872	5.1026	2.8843	2.4912	3.186	5.4934	2.126	4.5071	5.3083	5.0765
Os.46853.1.S1_at	LOC_Os10g04980.1	4.4468	6.3321	4.4335	3.864	5.9431	3.1242	1.0968	1.1226	4.0304	4.8508	4.6603	4.1934	3.5237	2.0696	4.4197	4.0371	3.3256	4.2129	4.1612	4.3794	4.945	4.8295	3.4607	4.6827	4.7825	4.7283	5.1523	4.6082	5.5345	4.3198	5.3156	5.7757	3.4869	3.8855	5.0989	3.6392	4.4627	5.7538	2.2023	5.9918	5.8789	3.1327	4.0905	4.6404	4.7346	4.4118	5.6043	4.5885
OsAffx.23485.1.S1_at	LOC_Os01g33350.1	2.3033	5.4859	5.4669	4.2567	5.5369	5.2382	6.2931	4.5514	5.387	5.4604	5.5399	5.016	3.0555	2.7365	5.2673	4.6736	5.4789	2.2308	1.452	3.841	4.6475	5.6248	1.6811	4.7964	5.0467	4.0885	3.4056	5.2745	5.1056	5.9212	2.4244	1.8905	4.7999	4.5847	3.1591	4.7277	3.8998	1.9839	0.5204	3.3541	5.365	2.6193	4.8173	4.2227	3.7497	3.9005	2.7322	5.784
OsAffx.16829.1.S1_s_at	LOC_Os08g04740.1	3.0801	6.6312	4.3376	3.8115	5.7953	5.344	5.2923	3.6321	4.7004	4.225	2.9199	1.4574	2.7004	4.4159	4.9103	2.6296	3.3625	2.2149	2.8097	2.6179	3.62	5.456	4.5221	3.5664	3.8084	4.5024	5.2108	5.9533	2.9023	2.8916	5.1846	3.6188	5.1336	4.4173	5.7974	4.3529	4.0396	3.4157	2.5562	2.6979	3.5928	4.4852	4.2924	2.4373	2.558	3.2219	2.7972	2.476
OsAffx.16339.1.S1_s_at	LOC_Os07g20110.1	1.9867	4.5241	3.2885	3.0783	6.1355	1.7628	3.5943	0	1.0043	0	4.3782	4.0935	4.148	2.6801	4.25	3.8468	1.2859	4.1118	4.3808	0.6262	3.215	5.3305	3.249	0.3491	3.8571	3.3108	2.9296	0	2.773	1.0497	3.0178	5.2333	5.0155	2.8232	1.5973	1.8338	5.3018	4.1283	1.1294	4.046	3.4399	4.1489	1.6785	0	3.3643	3.8638	1.2791	1.7531
Os.32457.2.S1_at	LOC_Os01g07930.1	3.6755	1.2053	1.2951	1.6129	5.537	1.7927	1.9935	1.423	1.5645	4.5777	2.1802	1.8088	1.5922	0.0826	0.9403	2.177	2.0663	4.3837	1.589	1.221	1.6605	5.1812	2.6233	2.8487	0.9944	2.8644	2.6777	1.7802	3.4306	1.706	1.6274	2.3185	2.131	2.1826	2.9197	5.4775	2.9797	2.4377	1.0325	1.9712	1.9681	3.0609	4.8023	0.851	0.5116	2.0706	3.7372	2.2289
Os.55399.1.S1_at	LOC_Os03g53620.1	1.2234	2.3833	4.3416	1.2753	3.1092	2.3253	3.1403	2.3898	0.8077	4.6832	0.8883	5.1142	3.905	5.2483	4.7095	1.3807	3.9199	2.5283	5.3933	0	2.5781	5.0245	4.991	2.1335	3.5848	2.3744	4.2782	1.4216	2.1384	0.6673	1.4022	5.7312	0.7416	4.7128	0.3483	2.2588	2.5439	0.8356	4.675	4.9446	2.6638	1.985	5.3392	4.7396	1.2048	5.0299	3.9836	4.6819
OsAffx.11947.1.S1_at	LOC_Os02g09190.1	2.3987	2.9723	0.7463	2.0922	5.0652	2.2795	1.0066	2.4481	2.137	0.9791	1.1556	1.9427	1.0435	0.5469	0.9821	2.4494	2.1281	1.1186	2.2618	0.6359	1.2795	2.2588	1.0962	1.734	2.0191	3.216	1.7059	2.1129	1.9247	2.4371	1.7991	2.4721	2.8985	1.7046	1.4779	1.6093	3.4196	2.8163	2.6394	2.0634	0.8647	1.2662	5.3523	0.4304	2.264	2.8086	0.3776	2.4698
Os.46294.1.S1_at	LOC_Os10g25180.1	4.1913	2.9103	5.2513	4.6026	3.7653	5.8921	2.6575	6.0619	2.2205	6.0267	7.4991	8.0873	6.5115	4.9053	5.6401	4.9177	4.9048	4.4469	5.4223	4.9232	4.7962	5.7086	5.1984	6.629	5.4676	4.9312	3.7309	5.1186	4.9227	5.4377	5.4608	5.4797	3.4321	1.2366	4.648	5.9138	4.9562	5.3505	5.3928	5.1709	5.7044	5.2796	5.1508	5.1219	5.3488	4.9593	4.544	5.7535
Os.55181.1.S1_at	LOC_Os09g39920.1	4.1766	0.807	1.7675	2.3171	1.2882	2.9761	5.3877	4.1524	1.8026	2.8211	4.5866	4.7336	4.1687	2.7932	5.0342	6.3248	3.8294	5.0679	4.7698	5.7044	5.3491	3.3279	5.1251	0.8187	2.6838	0.9326	5.6002	4.8815	1.0721	6.1372	5.2957	2.2692	1.8671	2.1601	4.3021	4.6416	4.6834	4.7419	3.9691	2.3888	4.7159	4.0546	2.6662	2.9469	4.6437	4.7361	5.1791	2.4038
Os.30907.1.S1_at	LOC_Os08g45110.1	2.6596	1.9578	2.9323	0.979	2.4756	2.2173	3.7864	1.9906	2.3333	2.7027	2.0149	2.9434	3.1533	2.0606	2.6442	2.1795	1.0387	2.3209	2.5489	0.6425	2.753	2.3515	3.2105	2.2516	1.1866	2.4334	2.6502	3.0317	2.6743	2.669	2.7454	2.3713	2.6615	1.6519	2.5207	4.1755	3.1881	7.7357	8.329	8.6172	2.9636	2.6592	3.0107	5.4683	2.215	2.662	1.7061	2.5408
Os.55435.1.S1_at	LOC_Os04g34510.1	2.8867	2.0558	4.1984	1.96	5.863	5.2841	5.0996	6.4202	2.7609	4.5493	4.5143	3.3914	1.3586	0.9107	3.2509	4.7723	2.063	1.0197	2.6602	2.9882	3.7938	5.7064	5.5601	2.9614	0.7267	2.2995	4.2935	4.3376	6.0209	5.9579	3.3996	1.7495	4.1852	4.805	4.3574	5.3427	6.1506	5.6999	0.8984	3.2939	5.8635	3.3682	5.4936	4.0787	4.8619	0.7935	2.6924	4.7886
OsAffx.4061.1.S1_at	LOC_Os04g42634.1	0.6384	5.2209	2.907	3.977	4.0501	4.084	3.9258	1.5176	4.1746	4.2189	4.4849	2.6818	0	1.2089	4.8429	0.3329	3.9338	3.9398	4.8978	2.9523	4.1166	1.6148	0.0936	0.5058	3.9713	1.2202	3.9301	4.6558	4.3535	4.1244	0.1086	0.9845	0.3365	0.0834	4.7772	5.1581	3.7008	2.8371	3.5252	5.8604	4.9275	3.8289	5.4971	4.764	3.7789	1.2836	4.0259	5.6878
OsAffx.26266.1.S1_at	LOC_Os04g31170.1	3.4348	3.7009	4.6052	5.511	6.0304	4.623	5.7064	4.5423	5.3103	4.1561	5.0834	5.1267	3.7636	4.4769	4.9815	2.156	3.2121	1.6629	6.275	1.4274	5.1376	4.78	4.6992	5.4169	4.9753	5.3364	4.4622	5.239	5.065	5.3493	5.5742	6.0649	3.0066	5.5353	4.5072	2.9217	2.8053	5.7447	5.0554	3.4615	2.2994	3.7693	5.6428	3.7237	4.3866	4.9068	5.2051	5.1505
OsAffx.26461.1.S1_at	LOC_Os04g44580.1	5.2267	3.3125	3.877	4.2321	4.4323	6.0497	5.4175	4.5492	4.7222	4.3604	5.483	6.0576	4.5353	4.8478	5.0959	4.5612	2.2992	3.5699	3.1421	4.6787	3.5708	4.5718	4.8932	5.1486	5.5153	5.1175	2.2821	5.5576	2.6149	6.2818	5.4937	6.2847	5.224	4.6815	5.2818	5.4804	5.2869	5.3987	5.2196	2.3352	3.1576	5.725	4.9819	6.0503	5.626	5.5919	5.5431	6.0643
OsAffx.2538.1.S1_at	LOC_Os02g07550.1	5.0046	5.2926	5.134	4.9864	6.0497	5.6947	5.3456	2.2951	4.9771	5.8752	3.86	4.9334	5.3163	3.609	4.3317	4.3769	3.1717	1.7473	3.7098	4.5577	4.4581	5.3414	4.2295	5.1401	4.7708	3.8718	1.8728	4.3352	5.5016	5.4015	5.3277	5.4792	4.9486	5.9115	4.9181	5.7064	4.7504	4.3243	3.3509	5.485	6.0841	5.7895	3.5858	5.0189	4.5171	5.4237	4.9891	5.6379
Os.54995.1.S1_at	LOC_Os04g35000.1	4.7724	5.2456	5.1451	4.6309	5.9186	3.318	6.0044	5.3166	4.0723	3.9502	4.9338	5.6354	5.1233	4.6169	2.0507	5.4869	3.8736	4.4481	4.7809	4.5255	2.7729	5.1325	5.3538	3.5166	4.9466	4.1605	4.8875	0.6712	1.9214	4.7306	5.0981	6.3119	4.8302	5.2384	5.0151	3.5222	4.4834	5.2672	5.01	5.6132	3.5072	3.3819	4.4176	5.6663	5.5635	5.2528	5.0658	2.6694
Os.46711.1.S1_at	LOC_Os10g12400.1	2.1098	2.6975	1.5532	4.1667	2.6381	3.9604	5.7095	1.1861	4.2108	1.1887	4.1281	0.1332	4.1089	4.2503	0.4249	4.2367	4.0523	2.6355	4.7313	4.1928	0.4855	4.1286	3.9946	4.1986	0.5678	4.3512	4.9633	5.0616	0	4.0108	3.475	2.0372	2.3473	3.5145	4.4531	0.4146	0.9734	2.6505	4.3317	1.3125	4.6377	0.3974	1.4788	0.2629	3.9503	0	1.2778	4.893
OsAffx.31651.1.S1_at	LOC_Os12g08780.1	5.2639	3.3764	4.6598	1.112	3.1707	5.9818	2.3832	4.5047	4.7467	1.9288	4.9569	2.8232	1.4543	1.4433	5.0273	4.7104	2.8232	1.1691	4.3299	3.7613	2.6803	5.5947	2.5132	1.3055	5.1622	3.1558	1.8627	1.1522	2.6996	5.1927	4.6411	4.7521	1.8136	4.9183	5.6385	3.9612	3.1572	5.6157	5.2881	5.4965	2.1392	4.7355	3.9263	1.5284	4.7084	5.0079	2.4592	3.0289
Os.46856.1.S1_at	LOC_Os10g04900.1	1.0063	3.9824	4.6914	3.8655	4.9508	4.0888	2.2455	5.2677	1.7226	0.6828	2.1802	2.9266	3.7158	3.6082	4.6845	3.9473	1.7124	5.2339	4.1335	3.0431	1.9559	4.6429	5.3296	3.7281	4.7891	4.0503	4.9325	4.6146	3.1349	5.4652	0.0081	4.4118	4.5078	1.8661	5.2824	5.1873	5.2851	2.4222	2.3791	5.5229	4.4397	4.6161	0.666	4.9065	4.7855	3.6412	2.387	4.1726
Os.23377.1.A1_s_at	LOC_Os08g16860.1	1.4524	3.4814	1.519	1.0228	3.1875	1.5303	4.294	1.1321	0.4261	0.8274	2.1397	1.0557	0	2.9921	1.7466	1.4343	3.342	4.1481	2.6471	1.7503	4.4928	2.3099	4.4935	2.3585	4.2173	1.0678	1.9634	2.093	1.3081	2.1508	4.2268	3.2358	1.1282	1.0548	2.0498	5.2413	1.6089	4.8324	1.1076	1.542	4.9561	0.9477	1.3452	0.8816	0.0676	2.1813	1.4788	3.0819
OsAffx.12347.1.S1_at	LOC_Os02g34370.1	3.1476	1.349	2.6241	0.5597	6.0093	0.5131	1.3319	0.4248	1.3702	0.2467	0.5446	3.1742	1.0684	0.3451	1.7347	0.4218	0.6244	1.6777	2.7001	1.1534	0.9823	1.6883	0.4733	1.0021	2.2721	1.3052	2.2111	2.5459	1.8105	2.1203	1.8452	3.683	4.345	2.5717	2.5602	1.8341	2.1744	4.5376	0.647	3.1646	2.1348	0.9464	2.8611	2.2805	0.7302	1.6015	0.7466	3.9927
Os.20667.1.S1_at	LOC_Os05g05790.1	9.5796	9.7147	9.4458	9.8336	9.0638	9.2753	8.8642	9.0607	8.8736	8.9603	9.2941	9.1658	9.5329	8.7735	9.4942	9.456	8.7106	9.1846	9.3863	9.0312	8.6281	9.7558	9.324	9.5737	8.7143	8.4798	9.4165	9.4168	9.797	9.8217	9.4534	10.4514	9.8444	10.3911	9.1491	9.0292	9.0663	9.01	8.5186	8.158	8.9264	9.3418	9.426	9.3915	9.3355	9.0764	9.2992	9.4145
Os.12697.1.S1_at	LOC_Os10g40090.1	1.7083	3.4254	2.8654	6.1503	3.9114	5.7922	10.4396	9.9202	8.9363	5.5986	5.636	4.1245	4.0967	4.9446	5.6345	4.9489	4.8606	3.3611	2.6314	2.8598	5.2494	5.5774	5.5581	5.4459	4.4625	5.7989	4.8437	4.5176	6.3533	4.7519	3.4097	4.3925	4.9873	5.2767	6.0671	6.0825	5.5564	5.5658	6.3864	5.8519	5.6251	5.9794	6.675	5.0921	5.2433	4.9144	5.9516	6.6273
Os.54919.1.S1_at	LOC_Os05g46530.1	2.7632	5.1258	1.4532	4.2174	1.9569	2.1324	10.9378	10.4721	9.4793	1.3159	1.742	1.0752	2.1763	3.4547	2.547	0.9431	2.0723	2.4427	5.6151	4.8652	5.4269	1.9601	2.645	2.8371	4.5949	2.6581	2.73	2.4049	3.6871	2.2727	0.4127	1.2263	1.7185	3.1235	2.5581	2.3661	1.9727	2.2932	4.8284	2.0561	1.9736	2.4255	2.8366	0.8832	2.6501	0.7539	2.7241	1.6619
OsAffx.15997.1.S1_s_at	LOC_Os06g49470.1	6.487	7.2426	6.6125	7.1899	6.8022	8.0088	10.2595	10.0297	8.482	6.1259	5.6424	5.4294	6.8143	5.349	1.9072	5.335	5.7474	5.5951	5.3352	4.8253	7.7395	7.3066	5.3733	6.491	7.1965	6.4981	5.7941	4.9024	7.5728	7.2925	8.5601	9.3159	9.4411	6.2327	5.9948	5.8585	6.2258	8.5766	7.9068	7.9559	4.2419	4.1408	5.4489	5.761	4.6396	6.2166	6.0552	6.0353
Os.9952.1.S1_at	LOC_Os02g09540.1	4.8763	5.4543	4.6874	6.3651	6.1696	6.05	8.3272	8.1526	7.3476	4.7626	5.8302	5.3034	4.8662	3.8549	4.7167	3.8431	3.3376	4.6633	4.2744	4.2661	5.178	4.9444	6.2117	5.7429	5.2437	6.3341	5.8054	5.3411	4.7988	4.809	4.9943	6.8664	4.9186	5.9695	3.6831	5.9024	5.2739	5.5397	6.0053	5.8229	3.9633	5.7841	1.849	5.7794	5.5745	6.1949	2.4736	5.247
Os.22589.1.S1_at	LOC_Os06g45160.1	1.3504	3.2425	2.9107	2.8818	3.9654	3.1212	4.8922	2.6673	1.9268	1.9322	5.0373	3.1006	4.0885	0.0949	2.1389	1.067	2.4794	5.3294	2.3833	1.4559	0.3153	4.1142	2.4323	4.0712	2.6821	2.8368	0.9218	2.068	4.6537	2.2855	0.9698	5.3379	2.4715	0.8905	4.8544	3.2991	2.6539	2.936	5.3036	3.9806	4.0758	4.8908	6.2214	1.8966	2.8675	1.5267	2.3599	2.581
Os.12777.1.S1_a_at	LOC_Os10g17660.1	3.7532	1.0456	5.4009	4.6418	2.0255	3.2092	5.5969	6.5404	5.8584	3.3687	3.9259	2.5527	4.5195	0	2.5073	3.907	2.5806	2.0475	3.2508	0.1297	2.7756	4.6375	5.4289	2.7426	1.1656	2.0773	3.6033	5.2668	5.2195	2.0768	2.351	6.5238	4.633	2.3702	2.9217	2.4548	3.3476	4.7173	1.9802	4.9079	3.2223	5.0694	5.6	1.934	0.8352	5.4925	4.611	1.9854
Os.12734.1.S1_at	LOC_Os02g05670.1	5.3849	5.6277	5.4005	3.2013	6.3179	5.7612	9.9726	9.8323	8.4717	4.4208	2.9651	1.2239	1.333	4.5552	5.1825	1.7398	4.1834	3.8355	4.9748	4.5296	2.3616	0.6251	3.6722	1.3683	2.4583	4.2997	4.1137	4.2573	4.2832	1.8135	4.2944	2.281	0.3024	2.5548	3.8601	4.0079	4.3126	4.221	1.6801	5.0864	5.375	2.9878	1.2053	3.812	5.0268	3.1419	5.1315	4.9626
Os.50182.1.S1_at	LOC_Os06g45200.1	4.3196	3.9458	3.9381	1.6143	5.7811	3.2144	5.0508	5.105	1.3209	1.2696	4.7008	0.0771	0	2.019	5.155	2.2134	4.1491	0.902	4.1981	3.082	2.191	2.6067	4.2871	2.0555	2.2489	4.8968	1.926	5.133	4.9919	1.4252	2.3889	3.5922	4.7031	4.6816	3.1297	3.0741	5.6493	5.4375	4.0992	4.3618	5.1077	2.7175	3.4506	5.1841	4.9431	4.1607	2.658	5.9794
Os.12306.1.S1_at	LOC_Os07g13440.1	4.737	2.0678	1.4602	2.6234	5.1237	2.7727	6.6496	6.1739	5.1244	3.9323	3.9941	4.3933	3.5598	4.4897	1.255	2.9934	1.4852	3.8295	2.637	4.1517	4.2059	4.866	4.8962	2.4354	1.7781	3.4793	4.2793	2.7002	5.5132	5.0809	2.1649	4.8538	2.0849	4.5019	5.7321	2.4735	5.7529	2.2684	0	2.6539	3.7456	2.7507	1.7199	4.0818	0.4405	3.1364	3.2709	4.9148
Os.53898.1.S1_at	LOC_Os07g17310.1	6.072	6.1585	6.4041	4.8724	2.2583	2.8454	6.0282	6.4456	6.257	5.5028	6.1055	5.7439	5.7356	5.6728	4.8117	4.5313	4.9148	5.1499	4.8774	4.0463	6.0275	5.5783	5.5799	5.7204	5.2374	5.8628	5.0462	5.7768	5.6278	6.1098	5.9335	5.2119	5.686	6.2306	6.6106	6.5731	6.0582	4.8485	5.2651	6.3038	6.023	6.1963	6.3342	5.5354	5.9443	5.9495	5.8357	6.5162
OsAffx.28325.1.S1_at	LOC_Os07g07420.1	1.6464	2.981	2.8026	4.8258	3.1686	4.8652	3.3772	5.7796	4.8655	5.7132	2.6938	2.5875	1.2834	1.7647	3.9976	4.3736	5.5064	5.3323	3.9394	4.1934	5.1523	1.9922	3.5357	5.3311	4.3403	5.0629	5.6721	4.6549	6.9038	5.603	5.2119	5.4464	2.3704	5.2257	3.9601	5.8877	5.1933	5.8993	5.2715	5.928	6.4164	1.6065	2.091	2.4455	5.5114	1.431	3.7453	6.5328
OsAffx.24082.1.S1_s_at	LOC_Os02g03480.1	5.0723	4.3663	1.9131	5.397	2.7507	3.3532	6.6121	5.8136	4.6848	1.4246	1.607	5.687	4.6665	4.9583	3.989	1.3051	3.0147	4.8045	2.4396	3.648	0.5227	4.9486	5.1246	2.253	1.879	4.3494	3.8985	4.5441	2.5286	3.9621	4.5676	3.343	0.6452	2.9336	4.5735	5.6421	5.6469	4.4184	3.9807	4.9268	4.9599	2.2759	4.2475	3.7131	1.6481	4.4882	4.0808	5.7303
Os.12307.1.S1_at	LOC_Os02g03520.1	3.7705	5.2242	5.1014	4.4079	6.8309	5.8053	7.2671	6.5147	5.6151	4.8522	4.8996	1.6831	4.6896	1.0908	4.5419	4.8943	4.964	4.9842	5.6492	3.0038	0.5438	1.0078	5.0979	3.5761	5.1007	4.2586	3.8129	5.3245	4.3252	4.3643	1.3956	5.6302	5.2703	2.0885	4.5117	5.2112	4.4313	4.9512	4.0239	4.5169	5.0214	4.3381	1.7879	4.7726	5.113	5.0255	4.3216	4.1006
OsAffx.28071.1.S1_at	LOC_Os06g43060.1	2.7692	5.3645	1.5897	3.0746	2.0912	3.2679	6.9764	6.1788	4.5823	1.6068	1.1706	1.6117	4.2789	4.7739	4.1455	0.2976	3.77	4.3038	4.1339	2.453	4.6083	4.2483	1.9635	4.576	3.0197	4.7551	4.4312	1.3041	2.9371	4.3116	1.8722	3.5277	3.6107	3.4355	3.7398	2.9948	3.1172	4.7549	1.8783	2.3196	4.5361	4.8245	4.3242	2.2119	1.2041	3.1799	4.3779	5.4436
Os.2405.1.S1_at	LOC_Os03g01640.1	3.3703	1.464	4.8714	1.7085	2.7169	3.807	5.7606	5.0495	5.2316	4.2673	5.7581	5.0838	2.0332	3.5479	1.2845	1.5987	3.2301	1.7603	1.4661	0.9089	4.4737	3.8269	3.3465	1.6804	3.2891	3.8301	0.4597	2.8568	2.5471	4.8673	1.0218	1.7594	1.022	4.5466	2.1219	1.2584	5.1278	3.8933	0.8327	1.2681	3.5345	2.2651	5.3715	4.5098	3.9045	1.2944	2.4867	3.646
Os.8169.1.S1_at	LOC_Os11g08680.1	3.1627	5.6403	3.26	2.7842	3.6573	4.6683	5.8243	5.6416	5.8296	5.2926	4.4426	2.8241	4.543	4.2958	4.414	5.2835	4.7084	2.6099	3.7022	4.7822	2.552	3.6574	3.228	6.3231	4.4067	5.6038	2.5906	5.0796	3.1344	3.0465	5.5063	6.3562	6.0855	5.53	3.2037	3.3524	4.6837	6.2862	6.1021	2.7823	4.251	4.7306	3.8063	5.4998	2.4212	4.7494	5.7775	5.9203
Os.18310.1.S1_at	LOC_Os08g43570.1	4.678	2.4688	3.8834	4.7462	7.0645	6.3395	4.2238	6.0672	6.3869	5.9621	6.5083	6.762	6.0395	7.0649	6.7143	6.2851	7.076	6.9685	5.7689	6.1522	5.5942	6.0843	5.8152	5.8269	7.317	6.7663	6.8648	6.1709	5.3029	4.0206	3.4034	3.9455	4.1618	1.594	5.9184	5.2493	4.9937	6.4398	5.6472	5.7516	7.0035	7.7189	6.0288	5.9114	5.749	6.4047	4.3541	6.1889
Os.52919.1.S1_at	LOC_Os04g45010.1	2.3044	2.1047	4.1199	1.4089	2.6137	0.5058	5.6699	5.1305	4.5817	2.6091	0	3.0212	0	0	0	1.5259	0	1.7257	1.7518	1.4652	0.2453	1.6773	1.0991	0.0284	3.7575	0.7598	1.094	0	1.7379	1.2522	2.087	2.6771	0.7411	0	2.3303	0	0.2211	2.3956	2.7302	2.2004	4.7885	1.6876	5.4142	2.268	1.9008	3.2011	0	1.1684
Os.30521.1.S1_at	LOC_Os01g46850.1	0.8105	1.0749	3.5817	4.3053	3.2817	4.868	4.4698	3.409	5.016	4.8267	0.4635	1.8378	2.0803	1.3496	0.0311	3.2594	4.2026	0.1506	2.5712	0.0467	3.3134	1.7607	3.4688	4.2965	2.5369	1.9743	1.0252	3.9575	2.0415	4.5025	2.9819	2.4388	4.2412	0.0298	2.3864	2.1457	2.1024	1.1881	2.1171	5.2051	2.1448	4.7208	2.4081	0.9564	1.0806	1.0153	2.0141	6.2691
Os.49687.1.S1_x_at	LOC_Os01g39970.1	3.278	3.9543	5.841	4.1058	6.3985	6.1391	7.2895	8.0715	7.6291	5.8995	6.5106	5.0779	6.7235	7.0871	5.955	5.8854	6.2227	5.1376	6.1938	4.9988	2.7157	6.428	5.1686	5.2085	6.2447	5.5838	5.8356	5.1081	6.356	5.1318	5.8728	6.0709	3.1255	0	7.1744	6.5967	6.5473	5.8296	5.1525	4.8091	6.7044	6.0457	6.3402	3.0113	5.5301	3.4147	7.4026	4.1066
Os.22582.1.S1_at	LOC_Os12g12860.1	1.2656	0.9173	3.8809	4.9381	5.2703	4.4429	8.431	8.3202	7.2386	2.3638	3.9203	1.0929	1.5381	2.7291	2.1387	2.6839	3.8236	2.4284	2.5265	4.2091	2.3223	4.5695	4.4626	2.5066	3.0612	5.0286	2.9476	5.0461	2.4226	1.1979	0.1856	2.1114	4.8686	1.5229	5.2592	5.2686	1.2774	5.7104	5.3342	2.1832	2.8052	5.906	2.8209	0.0694	2.4031	2.5851	2.7814	5.6753
Os.38864.1.S1_at	LOC_Os03g61510.1	1.69	5.0404	1.4955	0.9777	3.2621	1.6647	3.7883	3.4899	1.5537	3.946	0.3556	3.6766	1.3798	3.4478	0.8366	2.9995	2.2604	4.8678	5.3277	1.3956	3.4739	2.5307	4.7105	0.4247	0.5375	1.1142	3.0661	1.6038	1.3865	5.0078	1.2953	0.4667	0.4188	1.638	3.8162	1.5678	2.6518	3.4167	0.8505	2.9618	2.0361	4.9955	0.4425	0	3.4753	0.2427	0	2.6825
Os.9614.1.S1_at	LOC_Os02g04030.1	1.0542	3.1337	1.5379	4.6606	4.8891	5.6219	3.627	2.366	1.6637	3.6905	2.3605	3.825	4.5856	3.275	2.5025	1.5613	0	3.442	4.9534	1.2004	3.7308	3.424	4.3969	3.0664	5.4026	2.4485	5.2533	1.7318	1.8324	3.437	5.376	2.0704	3.1378	1.6998	4.5421	5.5455	3.7905	3.5735	3.0706	1.2415	2.9038	2.6009	4.3354	3.7637	3.4362	2.4684	4.265	3.256
Os.5623.1.S1_at	LOC_Os02g50770.1	3.0999	1.1983	1.4988	1.7097	1.6804	5.0391	5.55	4.7998	3.5367	2.3306	2.3675	2.9047	3.5463	3.288	3.2601	4.1746	2.9432	5.3668	4.4737	0.5534	0.0545	1.6679	2.97	1.5084	2.9958	2.349	2.7557	2.6769	3.0661	2.3392	3.4526	2.5511	4.5056	2.3773	2.33	3.709	3.5237	3.6581	3.1518	2.7253	2.6051	4.4793	2.7642	0.7798	3.7423	1.5485	4.0462	3.6542
Os.53219.1.S1_at	LOC_Os08g04890.1	4.4521	5.1727	1.4028	3.8592	0.9739	4.2443	4.8669	2.3509	3.7834	5.7295	2.6568	2.3275	4.4135	3.6836	4.0774	3.2989	4.7206	4.0563	3.3572	4.851	4.3069	4.945	6.7505	6.1356	4.4953	5.0507	6.3089	4.422	2.7251	2.3365	4.7124	5.8061	3.0779	2.5114	1.5532	2.1576	2.5303	3.2739	3.4251	2.975	4.6112	2.9904	2.8611	2.8354	1.194	4.2373	5.1059	2.7169
Os.6602.1.S1_at	LOC_Os03g62210.1	6.5006	7.1184	6.5984	6.1817	6.6152	7.2251	7.0851	7.3724	6.5978	5.6685	6.1748	6.7865	2.9341	4.925	5.1953	4.4525	2.1134	4.4894	5.1671	4.7933	6.8444	6.253	5.1616	5.7751	5.9706	7.8437	4.7733	5.8574	5.6176	3.2731	5.5323	6.0429	4.9754	5.8893	3.3264	6.833	6.2236	7.0744	6.1671	6.6949	5.3123	6.2503	5.248	2.7493	4.6795	5.2463	6.1911	3.5685
Os.7500.1.S1_at	LOC_Os06g35320.1	2.0634	2.03	2.346	3.8192	1.8007	2.1321	4.9705	5.4894	1.8367	2.1256	1.517	1.52	1.6625	3.5234	2.0158	0.9314	3.8154	0	3.1399	0.9589	0.4309	1.6337	4.1684	0.8896	5.4219	1.1128	0.6604	0.4967	5.8476	1.7839	1.7713	4.6401	5.7101	4.5885	2.0933	2.4957	2.6643	2.2838	3.1389	2.1007	3.0331	5.0595	3.1092	2.2983	0.7645	4.9484	2.5924	3.6464
Os.49820.1.S1_at	LOC_Os03g52870.1	1.1326	2.4913	5.0915	4.7179	2.1932	2.8689	4.5635	3.958	4.388	2.5743	1.7926	4.0758	4.5999	3.9548	3.1431	3.6895	3.0484	4.0132	2.0211	1.8223	2.6453	4.9488	3.7419	4.2311	4.2674	3.7995	1.0122	0.4124	3.9555	1.6987	4.681	1.2147	4.2758	1.5713	4.5504	0.3403	2.7726	3.8505	0.4766	2.4276	3.1739	2.6731	2.7267	3.1168	1.2393	3.8845	1.7213	5.5471
Os.8128.1.S1_at	LOC_Os01g33300.1	5.2766	4.17	2.6303	3.8668	6.8811	5.1165	5.9984	4.35	2.4667	2.494	2.1308	2.1954	5.1267	1.5815	2.1203	2.0165	1.4653	1.1429	4.7354	3.03	4.5474	3.091	4.5392	4.998	4.5058	0.5785	4.8208	1.9904	4.9582	3.1551	4.9446	3.709	1.679	1.4475	2.2555	3.4404	4.6321	6.0355	5.5185	1.2972	3.2638	2.2244	5.2926	2.3205	4.2537	3.3846	2.5297	6.2238
Os.49833.1.S2_at	LOC_Os11g20384.1	5.0551	3.2602	1.9977	4.6625	5.2928	5.3712	2.7051	5.8629	4.0497	4.2245	0.8335	2.656	1.8409	5.3473	4.8138	1.1046	4.7486	1.4983	4.1594	4.2047	4.237	5.9078	2.277	1.5268	6.1987	0.1744	4.8605	4.1528	3.8443	5.1026	1.2884	2.2363	1.368	0	4.4934	3.2784	3.1699	5.8303	4.1922	3.4924	4.8382	2.1469	6.2546	0.7143	2.9062	1.4062	3.8366	1.5515
OsAffx.12171.2.S1_at	LOC_Os02g24430.1	1.3755	2.5602	2.8839	0.9784	5.5227	4.7091	6.2547	6.4036	5.4363	3.4365	0.5103	3.1219	3.6688	0	4.1502	1.047	4.0547	0.3079	4.8021	2.9775	4.4852	2.5874	1.3645	0.6784	1.9047	0.7154	0	0	1.0632	0	1.106	2.8362	3.7259	0	0	1.2953	1.9069	4.6296	0.0502	0.6475	0.0984	0.2864	1.7904	0	1.4192	0.64	3.8662	5.4397
Os.50339.1.S1_at	LOC_Os09g39950.1	5.8106	4.6561	6.7753	3.1276	2.8426	3.3714	6.6212	6.2499	5.5256	6.0735	5.5622	5.5945	5.7255	4.7516	5.729	5.9591	1.8519	3.6459	4.2667	4.9893	6.1819	5.9149	5.7695	4.6922	5.8612	4.9059	5.5271	5.4815	4.5343	6.3288	5.0532	4.336	5.8681	6.1058	5.943	6.1246	3.7251	7.4285	6.9828	6.3071	1.9609	4.3944	6.3339	5.3219	5.0343	4.7065	5.611	6.4693
Os.8163.1.S1_at	LOC_Os10g32590.1	2.6398	3.0767	0.2411	1.6575	4.8798	2.4166	5.7582	5.7081	4.7671	3.9757	4.1182	2.4135	0.6846	3.0575	4.1896	1.0202	3.1146	4.5165	1.7616	3.827	0.6717	0.8184	1.7042	0.1659	4.6183	0	2.879	1.1601	0	1.9355	4.694	4.8306	2.0404	2.3018	1.3214	4.8254	1.9384	1.836	4.7546	1.8935	0.0661	0.2721	0.6764	1.5581	2.0716	0	1.7418	1.9967
Os.53937.1.S1_at	LOC_Os12g43700.1	2.9543	4.5312	4.9088	5.6595	6.9446	4.918	6.9763	7.0078	5.7884	5.242	5.8139	4.1106	5.418	5.8517	6.0572	5.2611	5.1531	4.712	5.7942	5.3242	5.5067	4.8353	5.8582	6.0046	4.8794	5.5527	4.3399	4.6739	5.469	4.6652	5.424	5.9805	5.5293	5.4211	6.3473	6.1574	5.1934	6.2955	4.7525	5.7074	5.9326	4.7127	6.1898	4.3733	6.0209	5.5019	6.3753	3.9712
Os.49454.1.S1_at	LOC_Os05g05650.1	5.0371	1.8691	1.0995	3.3059	3.5076	3.4616	7.0995	6.5324	6.0812	1.7346	1.2494	2.1381	2.5203	4.1136	5.1654	2.162	4.7439	3.1558	3.4379	1.2017	1.4198	3.2758	4.7152	2.3585	5.8774	4.1166	2.9889	4.0565	4.537	4.2875	2.78	1.479	2.6444	3.6654	1.5463	2.9365	3.3555	2.4916	3.7012	3.0118	4.5557	3.0265	5.1048	1.7777	1.5631	2.1823	2.5926	2.7865
Os.52109.1.S1_at	LOC_Os09g12620.1	5.3877	1.8485	2.8348	3.7594	6.7409	5.4157	6.4977	6.1542	5.2429	3.59	3.62	4.8182	3.7553	4.6189	5.59	4.6079	4.8999	5.1637	2.3644	3.8357	5.8251	4.8309	5.1076	2.8994	5.7231	1.0291	3.2349	4.3727	1.8941	5.6992	4.6881	6.0683	1.9662	5.1646	5.3307	2.8687	5.1349	1.2827	3.582	5.4017	4.7557	5.3355	5.5156	4.9866	5.3061	4.9982	5.898	6.5201
Os.53024.1.S1_at	LOC_Os08g44790.1	1.4158	2.6984	0.8038	1.515	3.3192	2.402	7.7663	7.3985	5.818	1.8629	2.3059	0.9287	1.6043	0	1.2836	2.47	1.7522	0.6107	2.0694	0.0528	0.4083	1.2379	1.0431	1.1375	1.4129	0.5041	0.4697	0.0474	0.0955	0.9751	0.4923	0.8607	1.4116	0.3778	2.4242	1.7765	1.0289	0.1694	1.7107	1.7054	1.606	2.2383	1.8709	1.864	1.4494	2.3595	1.0397	4.894
Os.9148.1.S1_at	LOC_Os03g08610.1	4.4604	5.0522	4.7605	5.4254	3.3214	4.451	2.2593	5.6182	1.43	4.8413	5.1645	1.1603	4.0403	2.4317	5.7751	3.9023	3.7259	4.5284	1.7734	4.4165	5.2074	1.0894	6.6555	4.8178	5.1502	4.4654	2.0453	3.9944	6.2789	4.8502	0.118	2.0778	5.4026	2.0215	3.9555	2.9689	4.2231	2.651	4.1103	2.4999	5.0554	5.6404	2.6441	2.8941	2.1817	2.6885	3.452	2.9808
Os.5922.1.S1_at	LOC_Os09g30040.1	5.4797	4.5372	2.0545	5.6513	3.6996	4.805	6.83	6.4996	6.3683	5.9002	5.457	6.0155	2.727	3.6527	5.4078	5.8132	4.3454	5.7984	5.2778	4.6372	4.8104	5.9457	4.4735	5.9599	4.811	5.6246	5.1647	4.1731	5.5882	5.1885	5.5045	6.1986	6.3619	5.2389	5.0666	5.9345	1.8022	5.524	5.6563	5.4851	6.118	6.6047	4.8365	1.1568	4.9418	5.5263	6.0414	6.5043
Os.52905.1.S2_at	LOC_Os07g10550.1	1.0987	1.707	2.3299	3.3742	2.2228	1.762	4.4277	4.2181	4.465	1.6693	3.634	2.2754	1.9467	2.6654	2.1507	0.5359	4.0171	1.6317	1.1583	2.9889	3.9294	2.313	2.4957	3.3294	2.5327	2.0401	4.1131	1.4962	1.1936	1.2415	1.3422	5.7648	1.5318	1.8708	2.6506	2.3394	2.2367	7.0639	5.8388	7.8162	3.0816	6.1336	3.2742	4.5495	2.4057	4.4491	1.5089	3.1289
Os.44814.2.S1_at	LOC_Os06g03610.1	2.061	3.0752	5.0349	4.7352	2.6684	1.4641	6.4088	5.9387	5.3456	2.099	1.8405	1.2276	4.2848	4.7867	2.695	1.5892	0.9894	2.4241	5.0005	1.6248	2.2356	3.4547	1.7943	3.494	2.8562	2.4106	2.9956	1.8383	4.817	2.7208	1.2261	2.4518	3.1194	1.2713	1.871	3.3457	3.3306	1.7442	1.2404	2.7441	3.8138	2.7234	2.0621	1.5309	1.6481	5.028	2.4651	3.4742
Os.55367.1.S1_at	LOC_Os09g12630.1	4.1787	2.6723	2.6465	0.4973	4.6697	4.3758	7.3577	7.7145	5.3224	1.8889	3.4767	3.9689	5.2299	4.7991	4.8277	2.1537	5.6077	5.1528	4.6656	4.36	3.7666	3.8294	5.8557	4.5231	5.1938	1.8343	5.4659	3.3907	5.8165	5.8724	4.9308	5.9985	3.4511	2.8363	5.8862	4.1192	3.5603	4.9186	4.1569	5.22	2.9861	2.8117	3.2526	3.5689	3.8756	2.972	2.6416	4.1307
Os.50441.2.S1_x_at	LOC_Os02g35300.1	2.0039	2.1721	0.8757	1.6174	2.9653	5.42	5.6398	5.9253	4.5601	5.1149	1.8945	1.1245	2.0053	4.094	1.9659	3.8937	1.0246	1.201	5.4461	0.2345	5.0334	5.9091	2.1997	3.5607	2.2117	4.4641	4.0687	3.9196	2.5422	1.7883	1.8388	5.3813	0.9517	3.1147	2.1783	4.1183	1.7534	2.1192	3.5487	1.3526	5.1266	5.069	2.7546	4.4333	4.4985	4.6896	2.8105	6.0657
Os.18212.1.S1_at	LOC_Os03g19610.1	4.4944	2.8523	3.4218	4.0554	5.5651	3.9529	6.4363	5.9887	6.0064	5.3204	5.1599	5.1518	2.1304	4.2654	2.2338	3.3336	3.4076	4.2884	1.691	3.5849	4.5369	3.6499	2.262	4.9594	2.0811	1.8123	1.7265	2.2615	2.1321	1.9605	3.9721	4.5516	5.8499	2.8511	1.8837	3.0239	2.8488	5.0191	2.809	3.6382	5.5413	5.935	1.9119	4.1448	4.9967	1.0801	4.5078	1.71
Os.8093.1.S1_at	LOC_Os06g08310.2	4.7312	6.4627	5.6852	5.8212	6.9788	5.3726	7.4545	7.4422	6.4292	6.0893	5.9527	6.6399	5.5474	5.4896	5.5501	5.1745	5.5008	2.122	5.8102	4.8224	5.5643	6.3364	3.104	5.7064	6.6229	6.5193	5.5427	4.7805	6.0251	5.6739	4.6152	6.225	5.7273	6.6967	6.8957	6.3255	6.2572	5.356	6.3291	5.804	6.3047	6.2693	3.6843	6.1095	6.2594	4.7729	6.4028	3.4644
Os.5603.1.S1_at	LOC_Os02g09450.1	2.5739	4.9618	1.7117	3.2908	2.0052	1.91	6.7538	6.8781	6.3656	4.2342	5.2345	3.967	2.8343	1.8368	3.7149	5.824	4.8766	6.1	2.9808	6.1123	4.4193	3.9453	4.0919	5.6585	2.6956	4.3645	2.7777	3.1382	2.4805	2.5745	5.5336	5.7897	2.5107	3.5191	4.5424	6.1994	1.3349	5.3059	5.6332	2.9653	3.7229	4.2621	5.7783	3.1371	3.3728	2.4737	5.4461	5.2517
Os.46666.2.S1_x_at	LOC_Os10g33650.1	6.2109	2.0838	5.2566	5.911	6.3177	4.1622	6.5792	6.2939	5.5545	4.6764	5.2314	6.0806	5.1095	1.979	5.9749	4.3713	4.5551	6.144	4.3124	2.1463	6.6745	6.4039	5.8432	5.9134	5.2536	6.3314	5.2503	6.5027	2.6241	4.2093	5.2576	2.7502	2.7293	2.6175	5.969	6.7865	2.8959	6.4614	5.2588	2.4377	3.9766	5.3027	4.6572	2.9068	5.4189	5.7989	4.3043	5.6061
Os.42230.1.S1_at	LOC_Os01g59360.1	0.8911	4.7768	0.8556	1.7508	5.5389	1.7352	8.144	7.703	5.7394	0	1.6663	1.0284	1.6874	1.743	1.8166	3.1161	1.6263	2.787	5.1471	0.1975	3.955	5.4096	1.4337	2.2621	3.6372	0.8766	2.2361	4.0632	2.044	2.4581	4.5028	4.9504	0.2256	0.5304	4.562	2.8279	1.5399	0.7964	3.6223	1.4263	3.3868	2.7253	2.0904	4.5274	1.9721	4.3215	1.292	1.8992
Os.52846.1.S1_at	LOC_Os11g45220.1	1.9663	3.8581	3.6603	5.1411	6.2954	3.575	7.3327	4.8758	3.0464	1.5034	2.9552	3.4842	4.3321	2.8218	1.0291	1.8462	2.3972	2.4433	5.3336	4.7007	6.7976	6.6592	4.0642	3.1088	5.7747	6.8434	5.628	4.0029	2.0947	3.2105	2.0465	5.6919	1.6058	2.2098	4.4499	2.6146	4.456	3.7695	3.0705	4.827	2.7325	2.1805	3.5717	2.6886	2.4707	3.2073	2.7881	6.6638
Os.12657.1.S1_at	LOC_Os01g55440.1	0.8449	1.3207	2.563	2.9027	1.5581	3.9358	5.9978	5.551	3.6469	0.1912	2.9317	3.1705	2.5186	3.8034	2.4199	1.7972	1.0923	0.3929	2.3455	0.613	0.2083	2.5213	3.9562	1.8348	2.0631	2.5804	1.0693	1.4207	3.4446	1.1627	1.4804	5.79	2.3236	0.9346	3.8231	2.0112	3.0037	5.6104	4.379	4.8041	3.4484	0.8986	4.0126	0.5877	1.0903	5.0053	2.0909	1.5136
Os.54903.1.S1_at	LOC_Os11g05510.1	4.8895	3.8216	2.331	5.4289	2.8508	4.6465	6.7013	6.2723	6.1693	4.0143	3.5108	4.5982	4.506	2.9825	6.1401	5.6533	1.8069	5.1984	2.9079	3.7295	0.9731	2.3503	3.8912	4.5671	5.5578	4.861	3.831	4.3693	4.9243	5.1478	3.8749	2.9514	5.1362	0.5061	4.952	5.8036	4.3268	5.3987	5.6595	5.7923	2.48	5.1028	2.7436	3.4554	3.2975	1.8514	4.3506	4.5507
Os.53463.1.S1_at	LOC_Os01g05100.1	5.7073	5.5486	5.3953	4.8936	5.3023	4.3309	6.0438	5.6602	4.6809	5.2609	5.8099	5.1641	2.187	5.3365	5.4344	1.7289	3.809	5.1229	6.2036	3.3749	5.1169	5.2329	3.1065	2.8925	5.6532	4.8875	5.6281	3.9802	2.4991	4.5079	5.6516	6.7357	5.4561	6.1905	5.6943	6.6981	6.2469	5.9868	5.0323	5.7658	4.5749	3.2891	2.9189	2.8479	2.6981	4.63	5.7847	2.5683
Os.53386.1.S1_at	LOC_Os09g26360.1	4.7045	2.6103	2.3371	1.1	2.3097	5.5724	3.4621	2.3128	3.9395	2.6385	3.5389	1.9097	0.667	0	2.944	0.2462	2.3512	3.8036	1.575	3.6579	2.4208	2.6075	0.5661	1.9802	3.5679	2.0105	0	4.6111	0.551	1.4967	2.2769	5.8549	4.2554	6.0809	1.6199	2.5191	2.4972	2.4672	0.6136	3.0077	1.2256	2.2645	0.7646	0.7844	0.8322	1.5857	2.6342	2.3762
Os.50491.1.S1_at	LOC_Os07g18070.1	6.5402	5.805	5.0062	4.4523	7.0725	5.5499	6.2393	6.314	6.0925	5.7783	5.1911	5.4729	2.4118	0.4384	4.487	5.0804	3.4581	5.0335	4.958	4.5164	4.2801	6.2496	4.6966	2.7129	5.3732	4.5714	5.1067	3.8465	3.0094	5.2143	5.5405	3.533	4.3875	5.309	5.0592	5.5273	5.5612	4.0911	4.8366	2.6004	2.3937	6.1236	5.4572	4.7473	5.0589	2.7349	4.664	4.6458
Os.34829.1.S1_at	LOC_Os01g13270.1	5.7742	3.9022	3.7656	4.3289	5.2007	5.1865	4.9412	5.3337	4.321	5.5388	4.7396	5.1596	4.7335	5.3063	4.9586	5.4333	4.8745	4.109	3.3184	4.4439	4.9213	4.7117	4.9813	4.7018	4.0483	1.5432	1.4697	3.9961	0.4188	0.6216	4.0224	4.7918	5.0475	5.0343	4.0756	5.7816	5.2085	4.9469	2.6475	5.0537	4.2221	6.0026	4.1653	5.6322	4.7538	5.2265	5.0015	2.217
Os.49683.1.S1_at	LOC_Os05g38770.1	3.4212	5.2514	1.9176	3.148	5.7146	2.5043	6.8592	6.7402	5.9214	2.7915	1.5338	4.447	3.409	3.3587	4.9706	0.5919	5.1793	2.2811	5.5012	2.6066	1.9302	2.2441	1.8728	4.1069	5.979	4.9072	4.2744	1.5929	1.1416	1.2634	1.1435	1.5749	3.2198	0	5.239	1.0904	4.7898	1.329	1.8067	1.9422	4.6928	3.8435	1.6354	2.4456	3.4895	4.8624	4.163	2.9376
Os.52720.1.S1_at	LOC_Os11g13860.1	7.6143	5.6114	5.2159	6.8104	3.5981	1.5513	6.9956	7.3239	6.8989	6.4915	6.9632	6.6787	2.3618	4.6877	6.1411	5.8172	4.521	6.1721	5.9992	5.6798	5.673	5.2995	7.0014	2.8104	5.8547	4.2227	4.9275	5.1993	2.3712	1.5777	2.6423	4.0643	5.9866	4.6437	5.9982	6.275	4.1827	6.9385	3.227	3.579	5.9153	5.9411	6.659	6.1483	5.4615	3.5137	6.0337	2.5661
Os.54540.1.S1_at	LOC_Os02g10530.1	5.1771	4.7405	6.0432	5.4229	6.4057	5.1464	7.308	7.4874	6.3292	5.332	5.2509	5.4102	5.7462	6.1539	5.2012	5.588	4.5745	4.3404	6.2581	5.4546	4.7706	5.2397	5.3268	5.0511	5.6968	6.2819	5.8375	4.4002	5.2516	3.6749	3.7105	6.5275	0.7357	5.9671	4.7251	5.507	5.7081	2.4237	6.4287	2.4919	6.5781	5.1358	2.6626	4.5658	4.8282	3.6742	5.1335	6.1459
OsAffx.6308.1.S1_s_at	LOC_Os09g16970.1	4.8827	2.847	2.3888	3.1461	2.4411	5.398	6.1829	6.2801	6.2599	5.2016	4.3679	3.9301	5.1759	2.4123	5.0796	4.8571	3.1273	5.394	5.372	2.7127	1.2598	1.7791	3.0347	4.8458	5.6053	4.3774	5.3428	1.978	2.8344	3.6222	3.3682	4.3116	5.8226	2.0396	5.3229	3.1966	4.7667	5.1171	4.4633	4.7865	5.5153	4.4148	6.4998	3.1042	4.3954	6.0481	4.232	5.6343
Os.34730.1.S1_at	LOC_Os01g70120.1	1.3858	2.4484	1.046	3.4966	5.8002	3.6893	7.6937	6.8748	4.3416	2.0715	3.0071	2.0643	2.2062	1.9811	2.501	1.8303	4.9664	1.6634	2.5454	1.0939	4.3712	3.7637	2.4591	3.2574	4.0095	2.4174	1.9579	2.0749	2.0414	4.8524	2.4494	3.7867	4.5483	4.6393	3.4336	4.1014	3.3014	1.7205	2.7279	3.3876	3.0044	0.6594	2.921	2.5853	2.0041	1.1904	1.8576	3.2038
Os.33737.1.S1_at	LOC_Os03g37120.1	3.2471	5.3659	1.8633	2.8455	2.0924	5.361	6.5092	6.277	6.1392	3.9085	3.1656	3.9561	4.835	2.6041	4.7733	1.7114	4.2354	4.7452	2.3393	3.8726	5.4076	3.6625	2.031	2.9178	2.0325	5.428	2.5482	5.5829	3.9645	3.5415	4.3837	3.8376	4.7303	2.9445	5.9833	3.7955	5.6924	4.8085	4.7773	5.1258	3.8165	3.5536	4.4176	5.2827	4.4945	2.1269	2.626	5.823
Os.12323.1.S1_at	LOC_Os04g49650.2	4.6888	6.3803	2.8506	7.3509	7.3631	4.2951	4.9586	6.2745	3.4239	5.7836	5.9933	5.7143	7.2484	7.4619	5.3228	5.3977	8.0115	8.14	7.5585	5.3188	6.3771	6.3485	5.956	3.9078	7.8387	6.9684	6.5392	5.4688	5.3298	5.5708	6.6661	6.7489	3.0611	4.6368	9.3823	8.5753	9.8612	5.8685	3.1508	3.8882	7.6255	7.5224	7.2136	3.7199	5.8449	5.3156	8.2692	7.9392
Os.12659.1.S1_at	LOC_Os03g12570.1	2.6974	2.7763	4.7785	5.0052	2.7072	3.7372	7.7273	7.5249	6.0229	0	2.8009	2.2664	5.0659	0.9832	4.9014	4.0932	4.6978	3.303	5.1642	3.1013	2.616	6.2148	0.4668	2.6136	5.3109	3.5844	2.1508	2.8537	4.7035	3.8862	5.2533	3.3241	4.7838	5.1423	6.5791	6.7981	5.7598	0.8624	0.3658	4.5926	3.0717	3.0847	3.8162	2.1686	0.5748	0.6867	4.0514	5.4404
OsAffx.15964.1.S1_at	LOC_Os06g47110.1	3.5355	2.9513	4.7794	1.9181	2.9915	4.1013	6.617	6.6813	5.3401	5.0626	5.8393	5.5891	4.7839	3.1781	4.1552	4.6748	4.738	4.6093	1.5229	4.7499	1.4467	4.9703	5.3824	5.2761	4.0972	4.7053	4.1544	3.4161	5.0705	5.6442	4.1786	1.5944	1.7162	4.1336	5.9479	5.9812	4.8968	5.6529	0.4603	5.6038	5.2416	4.4393	2.8281	3.9811	3.0432	3.9425	1.8524	2.5785
Os.53464.1.S1_at	LOC_Os06g05730.1	1.9345	5.405	5.7079	2.4066	2.5234	3.2722	6.4214	6.382	5.0306	5.3077	5.4266	3.7026	1.2067	5.1094	5.1491	5.1859	4.5635	4.9174	5.9037	2.5439	5.3429	5.5069	4.4501	5.2639	4.9799	4.9402	5.2462	5.2983	2.5587	2.2396	4.6505	5.9675	5.7253	4.0299	4.3506	6.0498	4.3318	6.6155	5.5124	5.1676	4.9144	3.5136	4.7664	4.7865	5.2594	5.5611	4.4382	4.0573
Os.53284.1.S1_at	LOC_Os11g23220.1	1.346	3.9142	4.664	2.7434	2.4809	3.0984	3.8007	6.6685	3.4444	2.9747	2.9748	1.768	3.5384	4.1933	5.1997	2.5373	2.2734	2.1796	2.6859	0.9254	1.0258	1.5398	2.0487	1.2067	4.0201	1.2826	1.5086	1.5416	4.5363	2.7644	2.0106	2.8357	1.8491	3.7237	2.4929	3.8501	0.7598	2.9833	1.1792	2.6337	3.3742	2.5113	2.5451	1.5973	1.1759	1.3929	4.1505	1.8449
Os.52746.1.S1_at	LOC_Os08g38280.1	2.5355	4.0952	2.4224	2.7117	3.7084	2.717	7.9072	7.4921	6.4232	4.5385	5.491	3.5815	2.2653	4.8391	2.6696	1.7766	2.6687	4.0225	5.334	4.5184	4.9441	4.8676	1.8016	4.3604	2.667	1.6315	2.6478	2.8339	1.2457	4.806	2.5933	2.9932	4.8457	2.3048	2.6819	3.0163	2.8511	4.7776	3.614	4.3339	1.1184	2.269	5.6333	2.0048	3.804	2.0823	3.4094	4.068
Os.8146.1.S1_at	LOC_Os02g36950.1	0.9028	4.4624	3.69	1.1515	5.7205	3.9222	5.2382	2.5396	4.9067	3.3159	3.8513	0.8917	4.2348	4.789	1.6458	4.2806	4.8309	2.4045	5.3551	4.7522	3.9941	4.1451	4.7338	0.1667	4.2274	5.4004	4.5419	4.7939	1.0489	0.6013	4.6575	3.3558	4.7903	5.0683	3.1199	6.2548	2.6926	4.7539	1.1711	3.2071	2.2135	5.3204	2.3032	5.083	4.943	5.0861	4.7754	1.2634
Os.53030.1.S1_at	LOC_Os03g18860.1	5.1526	4.4158	2.6539	2.4064	6.0921	5.9451	6.9666	3.5942	5.4725	5.9295	5.4855	4.8856	5.0766	4.266	5.4914	3.5596	5.3338	4.6188	4.9225	4.5501	5.5208	3.7913	5.4466	2.7873	5.0467	3.488	4.9681	5.3984	5.1875	4.2873	5.3953	6.1757	4.5607	4.0041	4.6028	5.8389	3.5698	6.4383	6.1534	6.2678	4.8392	5.6474	3.1927	4.9875	5.5352	5.6454	3.0098	5.2216
Os.6348.1.S1_x_at	LOC_Os11g45730.1	2.1663	2.0521	4.0719	5.8765	3.5868	1.959	4.6799	4.9225	4.5549	5.2624	1.4923	2.7144	0.974	5.1516	4.2618	4.0794	1.6524	5.342	3.0414	4.8013	4.8959	5.0564	5.0566	3.8946	5.2039	4.917	4.1876	4.8613	4.9499	2.2249	4.8915	5.4881	5.0543	0.248	2.2794	4.7594	3.4763	5.0969	4.535	4.1418	1.4966	0.9915	2.015	1.5303	3.954	3.7706	4.6691	5.9727
Os.53956.1.S1_at	LOC_Os02g12300.1	3.5288	1.4531	0.9266	3.2698	1.997	2.6974	3.2045	1.9685	3.8988	3.8452	2.8602	2.1594	2.1593	3.6373	1.2445	3.3451	2.1191	4.4356	4.9827	4.6681	0.9548	1.3848	4.3845	4.9217	2.7117	2.3521	5.3498	2.1439	3.5111	4.2827	4.0843	4.8243	4.8295	5.3621	3.4946	2.9373	1.707	3.7359	5.5837	5.226	4.1387	5.4622	2.2953	2.6997	2.2856	0.905	1.1494	4.9325
Os.52995.1.S1_at	LOC_Os05g38960.1	2.2588	1.6745	2.9543	1.8348	3.0046	3.0638	6.9681	6.806	5.3581	3.3629	4.4077	2.3289	1.872	2.2261	1.8499	2.158	2.0253	1.7909	2.1586	0.9599	2.6582	1.2349	3.0517	2.4023	2.7674	4.8998	2.9033	2.5844	1.7427	2.1289	1.9089	3.2434	3.1871	1.4426	1.795	3.0545	1.9945	3.2913	2.6843	2.1199	5.171	4.4963	3.942	2.0289	2.3236	2.7488	5.8773	2.1556
Os.5636.1.S1_at	LOC_Os05g14750.1	1.4562	0	4.3611	1.6331	6.2399	4.0141	1.6281	3.7999	4.0043	0.7737	0.7523	0	2.8996	3.4443	0	0.5827	2.1993	0.3717	1.0542	4.3015	1.4385	5.1263	4.4211	1.0774	4.4183	4.3455	3.8194	3.9641	3.8298	0	4.0431	1.3359	4.6506	4.0187	5.2281	3.7123	2.5517	0.3671	1.7597	0.9482	4.5282	3.6276	0	3.6566	4.0934	0.4978	0.5239	4.5881
Os.53925.1.A1_at	LOC_Os04g47150.1	1.6803	1.8034	3.5754	3.5498	4.8646	4.8188	3.3507	4.035	3.0668	0.9191	2.6327	4.6803	4.8228	5.0155	0.9999	1.398	1.5761	3.4798	1.5432	3.7723	4.4101	5.1201	1.9833	1.2306	2.0731	4.6296	3.3249	1.0852	4.766	3.9809	4.8545	3.588	5.3343	3.3718	4.4622	2.7361	5.1147	1.4725	4.2928	3.1727	5.1971	4.888	2.7792	1.03	2.001	0.7775	2.6009	5.0002
Os.53495.1.S1_x_at	LOC_Os06g48980.1	3.8137	2.1238	5.4286	2.4489	5.0989	3.5673	5.7624	2.2978	2.3584	2.5138	1.1965	2.0884	4.9367	4.9993	3.0003	2.6852	1.1409	1.0724	2.8987	0.7455	2.1129	2.0763	0.1055	2.3565	1.5097	4.6287	2.6256	2.4361	5.1039	5.4925	5.5505	4.8101	4.4908	4.4083	2.9146	2.8892	2.7324	3.9213	2.5376	2.2396	2.02	3.1281	3.7731	1.975	1.2933	5.1844	2.4486	4.3651
Os.11073.1.S1_at	LOC_Os01g55520.1	4.3217	5.3595	4.6651	4.8015	4.9959	2.6621	5.576	4.296	3.8102	1.7061	4.3482	5.4227	0.9383	1.8252	1.891	3.9913	0.6575	4.9006	4.9427	3.388	4.7257	2.2155	0.6412	3.8048	1.9289	4.7943	0.1325	0.7237	3.9796	1.837	4.9856	1.522	4.7996	4.4608	3.0459	5.154	2.9292	2.8407	1.344	2.323	4.2072	4.789	3.4613	3.0018	2.402	1.9504	4.7398	2.993
Os.18275.1.S2_at	LOC_Os01g71040.1	1.1372	1.4189	3.2621	1.7996	6.0316	3.7688	5.6724	4.837	5.3709	1.6882	4.5083	4.05	3.3479	3.4863	3.9943	1.4542	1.5369	4.0978	4.6715	4.3462	4.4413	1.8856	3.3263	0.9169	3.6926	1.0819	2.6809	0	4.4783	4.3529	0	2.0837	1.0077	1.0388	3.9337	4.0092	5.6681	2.7914	1.3816	2.179	1.5529	3.5957	2.8955	0	5.0455	2.2225	4.5023	2.7367
Os.31630.1.S1_x_at	LOC_Os01g09730.1	3.962	5.5355	4.95	3.6261	5.1767	5.5091	2.7728	5.4317	3.914	4.4768	4.8491	5.3018	5.0145	4.7777	4.5665	5.2349	4.9189	3.1629	2.5657	2.7712	4.7062	4.8601	5.3991	3.565	4.0151	5.1872	4.6037	4.936	2.6607	5.0033	2.0589	2.8589	1.1322	3.2585	3.7639	3.4332	2.8319	4.8208	5.3795	2.1312	1.5864	5.5758	5.5058	3.0455	4.8288	4.4276	5.8131	5.0563
Os.43704.1.S1_x_at	LOC_Os01g16470.1	5.4953	5.4843	5.6292	5.3199	6.2339	4.1362	5.0708	5.2785	5.2297	5.5998	5.6297	5.1636	5.5982	5.1906	4.2254	4.5386	5.2813	3.9909	4.0079	5.1126	5.8058	5.8291	6.1942	5.2255	5.8127	5.3548	5.6348	4.799	6.2586	6.6224	6.2195	5.3976	6.9296	5.619	6.0703	5.9967	5.0655	6.4102	6.0755	6.8739	6.0484	6.1832	6.5074	4.1431	5.7963	6.3051	5.3631	6.5766
Os.53028.1.S1_at	LOC_Os06g05260.1	3.1273	4.3497	2.5374	1.0972	2.9046	5.1686	7.3146	7.5314	5.9032	2.876	3.5937	4.0928	2.5476	1.7134	1.8339	4.7147	5.1422	3.1487	3.3266	5.0756	2.042	4.2462	4.9196	3.3734	5.542	5.3333	4.8929	1.8593	5.5792	6.2362	2.9687	6.3065	5.631	1.5868	5.2819	1.0815	2.8426	3.1898	5.2159	5.2806	2.9528	1.1957	6.5661	2.0053	1.9162	3.4763	3.4794	3.5418
Os.49766.1.S1_at	LOC_Os11g04170.1	4.3571	5.2892	2.3262	4.2078	5.7113	5.5543	6.9753	6.7512	5.3089	6.0794	5.3771	6.3101	5.1426	3.049	5.6156	4.5788	4.4794	5.3081	5.5011	5.4681	4.7281	5.594	5.1951	5.4974	5.6506	5.1548	4.9553	5.8503	0.2975	5.8515	4.0396	7.084	5.5222	4.1807	5.8711	6.2706	6.0828	5.6524	5.7204	3.0156	5.9649	5.9171	5.8477	2.5975	4.9942	5.7993	6.2586	5.9922
Os.53907.1.S1_at	LOC_Os11g02580.1	1.8024	4.2657	4.5862	4.8217	4.1553	5.6182	5.5281	5.632	4.3083	4.158	1.9969	4.2721	4.253	0.5465	3.4146	4.0985	4.341	3.8612	5.7248	1.3292	0.9625	1.2705	5.1587	2.5853	3.106	4.2632	3.9649	1.912	2.5241	2.8973	4.812	3.772	2.8885	2.7509	4.3	3.742	4.0658	5.2154	1.065	5.0314	0.906	2.9998	5.5869	1.2914	4.6512	4.2289	5.306	4.1074
Os.34655.1.S1_at	LOC_Os01g61390.1	3.8694	5.4601	5.5498	5.262	6.3394	5.3089	5.9726	5.5689	4.2015	5.6452	5.0006	5.4372	5.1289	6.0615	5.1836	6.0546	5.4645	4.3461	2.4227	5.2992	4.699	5.5009	5.8684	5.6116	5.747	5.7747	6.0311	2.9029	5.5044	5.5504	5.6211	6.7778	6.3408	4.4107	6.1528	5.9589	5.9788	7.1206	6.4122	6.8273	6.5897	6.5799	5.7786	5.7237	5.565	5.333	4.9823	6.018
Os.24085.1.S1_x_at	LOC_Os07g13580.1	4.9295	1.4083	1.4006	2.9523	5.8885	1.8045	5.9087	4.1389	2.9977	1.6864	3.4961	2.3785	2.0317	3.3056	2.1972	3.277	3.9877	5.0373	2.4752	4.7139	4.1592	1.6678	1.9724	0.8626	4.1169	3.7955	2.2632	5.1012	1.9617	2.144	3.4669	5.7243	2.2902	2.9141	1.9601	5.6636	4.4091	2.5692	1.9488	5.9434	3.3488	4.1822	3.3688	1.6473	5.7967	2.3882	5.3546	2.8003
Os.8099.1.S1_at	LOC_Os11g45720.1	5.738	1.7745	2.5299	1.9366	3.1537	2.9758	5.0756	4.8633	5.2281	4.5321	4.8956	2.4017	0	0.2465	2.5093	2.6167	1.088	3.3575	4.6357	0	4.0235	1.7606	3.8849	0	2.4271	1.7003	1.9555	4.1813	4.434	2.4683	1.1526	3.3541	1.2875	1.3954	4.2074	4.8079	4.2948	2.3629	1.8718	0.9336	3.7619	4.0439	5.5728	4.3899	2.2105	2.086	4.0548	2.7419
Os.8076.1.S1_at	LOC_Os12g37660.1	5.2013	1.2017	3.0516	2.723	6.3315	4.9336	3.6826	5.9058	5.7207	4.7331	1.8116	1.9274	4.7362	2.2895	5.4285	2.5614	4.8274	1.2152	3.9218	0.8576	1.8174	4.4975	5.0314	2.2617	1.8733	3.0954	5.4731	4.9854	6.0432	2.7562	3.7972	3.9514	1.9659	5.5451	4.7992	5.7478	4.2251	5.3753	0.7432	5.5785	3.3154	3.5919	4.9975	1.9749	4.6782	1.3678	5.0078	6.5034
Os.351.1.S1_at	LOC_Os04g54850.1	2.7714	3.0323	0.9745	2.3043	6.575	2.6006	5.5885	4.28	4.3566	0.7373	1.6782	2.1899	4.3679	0.0114	3.7586	4.5762	2.3067	1.4961	4.6193	4.1726	2.9823	1.657	1.978	4.9752	1.3328	1.719	2.0013	1.7122	0.4926	3.9186	3.6936	5.757	1.1085	1.8833	5.5031	1.9109	1.8684	1.2921	2.2078	3.8826	4.8359	5.6992	1.9623	1.7559	1.594	5.363	4.0469	3.6254
Os.25203.1.A1_at	LOC_Os06g40570.1	3.8531	3.5575	4.853	4.2211	3.6483	3.9278	4.6518	2.3258	2.1332	4.9924	5.6524	4.6602	3.3324	4.6676	4.7143	2.0909	3.9976	3.993	4.4337	3.5905	3.6931	4.9314	3.6451	4.5936	0.7281	3.7871	4.1822	1.3585	3.7864	1.6265	3.3706	4.2743	3.2701	4.0905	5.3782	0.9718	0.2217	6.1109	2.4062	5.1324	4.7672	1.9891	0.8455	0	1.8173	0.6191	5.0647	1.7847
OsAffx.15036.1.S1_s_at	LOC_Os05g40190.1	3.7962	5.7443	3.0291	4.8645	5.5781	4.8485	6.4241	6.4332	6.3868	3.5984	5.6717	5.3608	6.0574	4.8434	5.7814	5.8868	5.7475	1.8375	5.0525	3.2063	6.3743	7.1251	6.6316	6.1711	6.2893	5.9127	5.3339	6.5045	1.9498	5.9472	5.513	5.222	3.8843	5.6908	6.3533	6.7965	6.8365	6.6728	6.8681	6.5356	6.6626	6.2751	6.35	5.8197	5.9433	5.705	5.3727	6.0879
Os.18230.1.S1_at	LOC_Os08g40990.1	5.4527	5.7113	5.7953	3.931	6.4856	5.0681	4.9716	5.3288	0.4179	3.3423	4.7937	1.2306	3.3319	6.4889	5.3489	4.9951	6.6673	6.12	4.8786	6.2545	3.9779	4.0002	4.0078	3.6465	5.7191	2.6136	4.8618	4.4875	5.2025	3.4685	4.3728	2.5617	4.2828	4.464	5.4357	6.5438	5.7234	7.193	5.6783	6.7529	4.9629	4.568	2.4779	3.4304	0	4.4877	1.0959	5.2624
Os.53359.1.S1_at	LOC_Os06g22980.1	3.0479	5.4018	3.6479	5.7175	3.3512	4.1515	5.4602	5.1615	5.6745	4.7985	5.3894	5.3303	1.7878	0	4.8411	3.9577	4.5369	1.119	4.4726	2.2578	4.7986	2.7215	5.4296	4.0657	4.86	4.3915	5.2508	3.0492	2.3943	3.0822	5.464	3.4962	5.8668	2.2313	5.589	5.712	6.0363	5.6536	5.2327	4.9549	3.5167	6.0039	5.0277	4.8485	5.2951	4.8831	4.3402	3.8551
Os.28482.1.S1_at	LOC_Os11g46230.1	2.5243	5.6935	2.2564	5.1097	6.5197	5.4423	3.1604	3.2157	3.4108	4.9839	1.7556	3.3145	4.6862	3.3928	2.7849	4.336	5.3196	2.5203	4.3002	2.2213	0.6946	5.5243	5.6653	5.6683	2.9648	4.0477	4.6845	2.9651	5.2782	2.2715	4.33	6.1026	2.8863	4.888	2.6586	1.8301	2.7635	5.6903	6.1663	5.7407	3.2981	5.5924	5.6404	4.9961	5.8027	4.5873	2.7641	5.3254
Os.46860.1.S1_at	LOC_Os10g11750.1	3.9731	3.9245	4.8719	3.2949	6.4144	1.9413	6.4145	6.088	5.4474	1.133	3.7757	5.1141	3.8675	4.6218	1.4412	4.9462	3.6257	1.7074	4.6331	0	3.1288	4.1336	1.365	1.4204	4.4922	1.1647	4.2352	4.4524	1.8913	2.2587	3.0427	3.153	3.6861	2.9575	2.6368	2.2205	4.7986	4.3022	5.0606	4.4379	5.0001	5.5875	4.2539	5.0013	0.9065	4.0999	2.7485	1.1069
Os.10571.1.S1_at	LOC_Os08g08070.1	1.656	5.0214	1.0154	1.0519	1.1373	1.7045	0.7746	0.0485	3.6709	4.8439	2.114	1.386	0	2.8095	2.8194	1.2668	0	1.057	0.8005	0.2193	2.7162	0	3.6362	1.4132	3.3823	2.3678	3.4269	0	0.2762	2.378	0	5.2474	3.9267	4.0148	0.7134	1.3351	4.608	4.4957	2.1507	4.6363	2.0117	0	1.3121	0	3.189	2.9169	1.829	6.02
Os.10725.1.S1_at	LOC_Os09g12510.1	3.3179	4.807	0.8426	3.7811	2.5288	0.801	6.3944	6.1972	1.171	2.2436	4.3861	3.8436	0	4.407	0.1831	4.147	4.9939	4.5231	2.7737	4.4417	2.5549	4.6499	4.7461	4.2272	1.8725	4.4154	0.4813	2.7741	4.4232	5.8663	5.6403	2.6559	4.055	1.9342	5.6369	2.5454	5.6461	1.3774	1.9533	3.5205	3.7691	4.605	1.5922	1.6984	3.9983	1.8702	0	6.2157
OsAffx.30382.1.S1_at	LOC_Os10g10700.1	4.8194	5.9642	1.4781	4.2402	3.3055	4.9465	4.9221	1.2752	4.9049	2.5748	1.5213	6.1502	4.5536	4.0607	1.7327	1.6677	0	2.1871	4.6209	5.5182	1.5503	2.9683	3.5961	3.3893	2.9802	3.1887	2.1821	1.6649	2.736	6.265	4.3378	5.5346	3.6997	1.4559	1.4295	4.7441	4.0056	6.2194	4.7899	6.1949	3.6802	6.11	5.1317	2.1769	1.789	1.3464	5.7315	5.5353
Os.43357.1.S1_at	LOC_Os01g13710.1	5.7201	4.7578	4.7909	5.4829	5.7336	4.9108	5.224	5.4512	5.3904	4.4689	5.7009	5.9122	5.1904	1.1011	5.6239	5.6906	2.6752	5.4616	5.5707	3.8193	5.4706	6.2881	4.3897	5.0465	2.8425	5.759	5.1191	2.52	6.2745	5.1595	4.8487	5.8257	5.8871	4.0512	5.9092	5.9659	2.3097	5.7045	3.1322	5.2517	6.2392	6.0369	5.3883	2.3091	5.9582	2.3053	4.8124	3.521
Os.55769.1.S1_at	LOC_Os02g26320.1	3.5926	2.0724	4.8996	3.15	2.1114	5.0057	3.0141	5.7619	5.5492	2.8543	2.6093	3.3481	2.038	3.3469	3.4181	1.2813	4.016	2.0169	2.9507	2.885	1.7334	2.5528	1.9339	4.8802	1.2151	4.632	4.6011	0.6465	3.2679	4.9547	4.1278	2.6601	4.577	2.5554	4.7107	3.7158	4.4091	5.712	1.4062	3.0724	2.1406	1.8567	4.2189	2.3415	5.9396	0.3407	2.6072	6.0783
OsAffx.26793.1.S1_at	LOC_Os05g09050.1	4.5671	3.8646	4.1514	5.1578	5.9489	5.7609	3.9909	5.6587	5.3542	6.0184	5.2899	5.164	5.1824	4.6944	4.1627	4.6742	5.1901	5.1159	2.9784	0.3941	4.9468	2.7371	4.9873	5.0448	5.3398	4.9522	4.8253	4.1201	5.5037	4.5737	5.6949	6.4201	6.5313	5.1425	5.3275	5.4422	5.8394	5.2081	4.8847	5.2714	6.1387	6.3175	6.1755	6.036	5.7534	6.2217	5.2559	5.6837
Os.27092.1.S1_at	LOC_Os07g08000.1	3.6879	5.6324	3.3509	5.1679	3.9298	5.0763	5.5358	5.4068	2.555	5.1029	5.1554	4.9238	6.0278	4.9384	8.2669	7.7428	5.0687	3.975	7.3885	7.2886	5.0841	6.468	8.8553	8.2673	6.5875	4.5086	7.8617	9.048	5.456	3.1453	0.6885	3.2821	0.2232	0.4838	6.3204	7.0356	6.5664	5.4337	4.4176	4.6192	5.5201	2.6301	5.3369	5.6898	3.8995	4.4691	5.4038	2.5598
Os.46231.1.S1_a_at	LOC_Os03g46770.1	14.6196	14.8925	14.4684	14.6448	15.387	14.7626	15.3138	15.1849	15.1999	14.9523	14.9525	15.0193	14.0093	14.318	14.4264	14.3478	14.516	14.5002	14.5157	14.4182	14.4713	14.4721	14.4634	14.254	14.4881	14.3133	14.631	14.6158	15.0583	15.3226	14.7734	14.7089	14.3433	14.2916	14.8846	14.6051	14.8932	14.7482	14.7083	14.5572	15.2651	15.2118	15.4984	14.6841	14.6885	14.8434	14.6241	14.5998
Os.12625.1.S1_a_at	LOC_Os03g08010.1	14.5573	15.0289	14.7402	14.418	14.8606	15.0883	14.5483	14.451	14.4724	14.5408	14.5018	14.5074	14.1687	14.5358	14.7776	14.6663	14.2169	14.1498	14.0934	14.2751	14.6785	14.3089	14.2346	14.5116	14.349	14.2769	14.5685	14.8018	15.0402	15.3596	14.866	15.2695	15.0941	14.5566	14.8449	14.2066	14.7681	13.4442	14.1322	13.8519	14.9869	15.064	15.083	14.3372	14.4192	14.5896	14.4831	14.4921
Os.12168.2.S1_s_at	LOC_Os08g03290.1	14.9331	15.2416	14.7473	14.9597	15.4959	15.2256	14.9958	15.0033	14.9477	15.3334	15.3036	15.298	14.5999	14.4541	14.1446	14.4344	14.2107	14.5748	14.5212	14.5685	14.3614	14.8468	14.3146	14.7476	14.1944	14.2635	14.3043	14.5359	15.0122	15.2399	14.7599	15.2908	15.0699	14.6847	14.875	14.7281	14.7091	15.1402	15.2188	15.1421	14.7531	14.4746	14.7981	14.7674	14.5862	14.8158	15.04	14.8994
Os.10152.1.S1_at	LOC_Os06g05880.1	14.5605	14.77	14.4226	14.542	15.1566	14.6741	14.4558	14.4932	14.4039	14.4559	14.3357	14.436	14.1571	14.5443	14.3667	14.2995	14.5833	14.5223	14.4532	14.5502	14.4175	14.6316	14.2126	14.2538	14.4248	14.1724	14.4744	14.3922	14.7063	14.7698	14.5306	14.8075	14.7654	14.4234	14.5154	14.7681	14.4781	14.5792	14.6775	14.5177	14.468	14.6974	14.4445	14.2981	14.1956	14.3457	14.4164	14.2818
Os.12813.3.S1_x_at	LOC_Os03g27310.1	14.0278	14.2552	13.8618	14.0291	14.3079	13.895	14.4738	14.5286	14.4401	14.0505	13.9792	14.1492	13.6951	13.7205	13.703	13.9402	13.6501	13.4068	13.9299	13.6675	13.3843	13.7892	13.7539	13.8927	13.9571	13.7983	13.7884	13.9535	14.3719	14.6132	14.0946	14.5401	14.3396	14.1529	14.0359	14.5133	13.8807	13.7167	13.8423	13.7658	14.3984	14.8355	14.6536	14.0553	14.1359	14.1391	13.6835	13.661
Os.22723.1.S1_a_at	LOC_Os04g57220.1	13.7322	13.9852	13.8303	13.6653	14.2095	14.201	14.4258	14.4351	14.8339	14.3938	14.3252	14.1167	13.8511	13.8368	13.9608	13.9078	14.0886	13.7742	14.1294	14.0352	13.82	13.9077	13.6009	13.8095	13.5206	13.578	14.0151	14.0625	13.8267	13.5932	13.3903	13.2726	13.4579	12.9764	13.7415	14.3479	13.864	13.8331	13.8089	13.9112	13.9516	14.2981	13.9914	13.7364	13.8466	13.8742	13.9376	13.8705
Os.8240.1.S1_at	LOC_Os11g26850.1	14.2998	14.817	14.4133	13.9792	14.9481	14.7301	14.0948	13.813	13.6781	13.838	13.911	13.813	13.6619	14.5679	14.4467	14.1397	14.2986	14.484	14.8353	14.4716	14.2377	13.6699	14.2144	14.4365	14.026	13.8736	14.5333	14.4684	14.1052	14.4487	13.9409	13.0309	12.9706	12.0344	14.1744	12.9242	14.2718	11.2518	12.8187	11.7333	13.7844	13.7114	13.6418	13.1976	13.4901	13.4573	13.871	13.7726
Os.9392.1.S1_at	LOC_Os11g05050.1	13.9908	14.0726	13.8474	12.9986	12.8741	13.0815	15.1281	15.1866	14.949	13.5438	13.7126	14.0666	13.8716	13.1064	13.7979	14.0866	13.5252	12.7293	14.0668	14.0107	12.1073	13.1864	13.878	14.0393	11.8918	13.2251	13.4998	13.6407	14.4767	14.5421	13.9416	14.0517	13.11	12.6151	14.4745	15.2924	14.5232	8.9348	10.5314	9.3641	14.7845	14.9879	14.858	12.1896	13.2536	12.7785	14.6549	14.5888
Os.4786.1.S1_at	LOC_Os04g42090.1	14.6082	14.6441	14.3232	14.4222	14.4664	14.406	13.6995	13.6213	14.0908	13.1792	13.2535	13.1795	13.5144	14.0675	13.61	13.7889	13.8025	13.8246	13.6544	13.6826	13.8319	14.424	13.5231	13.9392	13.6162	13.7087	13.5988	13.7248	13.4557	13.706	13.7255	13.886	13.6268	13.3957	14.4818	14.8501	14.3652	14.0014	13.7207	13.8572	14.6589	14.7636	14.5359	12.9544	13.0924	12.9763	14.2593	13.9874
Os.12612.1.S1_at	LOC_Os04g47690.1	13.9336	14.3567	14.0055	13.9344	14.4759	14.1973	14.1533	14.1224	14.1505	14.1561	14.1401	14.2196	13.5572	14.1137	13.6674	13.5872	14.1419	14.1623	14.0529	14.0098	14.0523	13.8632	13.6815	13.2331	13.7379	13.6209	13.8267	13.5966	14.0935	14.252	13.9609	14.0078	13.9981	13.712	14.4809	14.3724	14.4832	13.6344	13.6989	13.5774	14.6053	14.6919	14.5184	14.0164	14.0683	14.1174	14.293	14.2039
Os.11913.2.S1_a_at	LOC_Os03g22270.1	14.1476	14.4241	14.3106	14.176	14.5818	14.6106	15.3975	15.0071	15.2725	14.8564	14.7656	14.7956	14.3614	14.6691	14.53	14.3195	14.6961	14.8029	14.6712	14.7907	14.0776	14.7224	14.2004	14.3812	14.122	13.884	14.4715	14.3416	14.6789	14.8655	14.3129	14.5813	13.7905	13.5625	14.4186	14.0991	14.4236	14.0028	14.086	13.998	14.8834	15.087	14.8876	14.4187	14.4417	14.4953	14.4124	14.4929
Os.7792.1.S1_at	LOC_Os04g37690.1	12.6629	12.8783	13.361	12.6402	12.8472	13.5295	14.1018	13.7514	14.4784	14.1863	14.1601	14.001	13.4892	14.3104	14.1275	14.0021	14.2577	14.154	14.4669	14.4618	13.2691	13.4982	14.3704	14.2627	13.5294	13.1086	14.548	14.4209	12.4739	12.7719	12.7618	14.1081	13.6827	13.2544	12.8773	13.3129	12.8553	12.3422	12.7579	12.411	13.6341	14.0247	13.3513	13.0338	13.3256	13.2046	14.128	14.2067
Os.12772.1.S1_at	LOC_Os03g13170.1	13.8292	14.2597	13.9606	13.9351	14.6337	14.3161	14.0214	14.0175	14.0919	13.8975	13.8038	13.8895	12.9156	13.7586	13.6803	13.6276	13.7044	13.6191	13.8203	13.9442	13.018	12.6888	13.5284	13.1294	12.9838	13.1915	13.7388	13.8208	13.928	14.0439	13.8787	14.2366	14.1921	13.8114	13.6779	13.2072	13.7017	12.3105	12.7759	12.3283	13.9607	14.0237	13.7227	13.2401	13.4312	13.3035	13.8858	13.6608
Os.11330.1.S1_a_at	LOC_Os07g26690.1	13.968	14.1618	13.7848	13.6031	14.4313	13.9959	12.3592	12.7073	11.5737	13.471	13.4104	13.097	13.6299	12.4454	13.4581	13.7518	12.7495	11.7285	13.3998	13.3541	11.8274	13.8836	13.3052	13.7006	12.5598	11.8569	13.952	13.4476	13.1855	13.1775	13.134	9.6555	10.3805	10.5764	13.6614	14.6598	13.685	13.4886	13.5909	13.6168	12.7556	13.3385	12.5554	11.9401	12.3901	12.2451	13.653	13.1851
Os.12374.1.S1_a_at	LOC_Os12g42876.1	14.3053	14.7489	14.289	14.0392	14.6571	14.5759	12.8488	12.958	12.6362	12.8808	12.9826	12.957	12.7441	13.4261	13.3618	12.8893	12.3975	12.9143	13.7329	12.9805	12.6037	12.8114	13.3875	13.4973	12.5813	12.4812	13.045	13.4406	13.4788	13.7674	13.6569	13.5479	13.5625	12.596	12.9623	12.6388	12.8251	10.5701	11.6361	11.0502	12.2775	12.2878	12.1932	11.7345	12.0156	11.9401	12.756	12.6243
Os.10985.1.S1_at	LOC_Os11g09280.1	13.1689	13.9647	13.6249	13.8721	14.4651	14.066	13.9422	13.8048	14.1893	14.1095	14.036	14.0264	13.2343	14.1646	13.68	13.9093	13.71	14.1111	13.4661	14.1151	14.1403	12.8837	12.8484	13.0131	13.5478	13.9304	13.1589	13.6905	14.0074	14.2346	14.1823	14.6236	14.6809	14.3649	13.7247	11.59	13.5868	13.95	14.2464	13.9677	13.5928	13.579	13.4847	14.2213	14.0802	13.9849	14.168	14.2838
Os.8065.1.S1_at	LOC_Os06g37180.1	13.909	13.9404	13.7869	13.8353	13.8718	13.8614	13.5649	13.5993	13.7724	14.4051	14.3721	14.1729	13.6023	13.5557	13.5629	13.6174	13.5263	13.5827	13.5576	13.6073	13.5061	13.8291	13.5213	13.6848	13.3013	13.1759	13.6823	13.7628	13.4931	13.6513	13.5243	14.0376	13.7834	13.8351	13.5349	13.4411	13.3566	14.6134	14.5769	14.4929	13.3369	13.1789	13.3326	14.1819	14.0115	14.0545	14.1302	14.1604
Os.4696.1.S1_at	LOC_Os08g23710.1	13.4726	13.8919	13.804	13.4738	13.7703	13.7749	13.0657	12.892	13.2785	12.9678	12.965	12.8987	12.5614	13.5448	13.4754	13.425	13.2383	13.1857	13.3714	13.5898	13.2187	12.3146	13.1871	12.649	12.6935	12.8426	13.4174	13.4329	13.3369	13.3676	13.5815	13.6557	13.8656	13.2533	13.4902	12.238	13.5913	11.4086	12.1332	11.461	13.3742	13.3716	13.4143	12.9347	13.196	13.1689	13.3648	13.4248
Os.182.1.S1_at	LOC_Os07g48780.1	13.5927	14.0013	13.6265	13.8834	14.1171	13.6781	14.4317	14.2777	14.5128	13.5336	13.2618	13.478	13.6751	14.3912	13.9093	13.5508	14.3512	14.3529	13.9525	14.3921	13.8969	13.91	13.6102	13.6049	13.82	13.7649	13.8426	13.903	14.0507	13.8854	13.9381	14.1251	14.4027	14.0862	13.5004	13.2437	13.3697	13.6116	13.6386	13.6193	13.7323	13.6377	13.6251	13.6336	13.5582	13.5546	13.3618	13.4198
Os.12889.1.S1_x_at	LOC_Os03g08500.1	13.9886	14.5248	14.2371	13.9468	15.0051	14.2483	13.6803	13.4526	13.5224	13.6662	13.4598	13.4031	13.9837	14.4716	13.9916	14.1502	14.6662	14.1981	14.6068	14.4506	14.4347	14.2122	14.0967	14.0317	14.2768	13.9191	14.3444	14.0324	14.8084	14.6848	13.5946	13.4192	12.2086	13.556	12.3688	13.517	12.8405	14.313	14.3688	14.3484	14.2561	14.1117	14.0968	14.1782	14.1329	14.252	14.2637	14.4057
Os.12380.1.S1_at	LOC_Os09g24540.1	13.7578	13.832	13.6619	13.8707	14.1199	13.782	14.8161	14.6352	14.6083	14.4934	14.1753	14.4915	13.4338	13.9579	13.7499	13.7362	13.7678	14.0906	13.8122	14.0267	13.2807	12.8654	13.6319	13.2826	13.4624	13.7427	13.507	13.4019	14.1159	14.1792	13.7235	14.4263	14.047	13.985	13.6568	13.3006	13.7434	12.7429	13.3227	12.8999	14.2206	14.3921	14.0648	13.767	13.8632	13.832	13.7924	13.9772
Os.10118.1.S1_at	LOC_Os09g38030.1	12.6892	12.4866	12.448	12.9105	12.3367	12.704	13.4677	13.5225	13.1379	14.0762	14.0974	14.051	13.3187	12.6387	11.9047	11.7345	13.078	13.3251	12.7843	12.5374	13.0051	13.3282	12.4813	12.9402	13.2745	13.095	12.7478	12.7375	13.1429	13.2314	12.7619	13.0817	13.2088	13.1636	13.9112	13.9767	13.9045	12.2626	12.7076	12.4577	13.5226	13.1265	13.7948	12.7883	12.9791	12.9309	13.6803	13.4831
Os.10259.1.S1_at	LOC_Os08g39140.1	13.5667	13.8274	13.6787	13.6531	14.2575	13.6876	12.6336	12.8749	12.6797	14.4633	14.2284	13.655	13.9036	12.9992	12.6256	12.8893	12.7722	13.1356	12.3035	12.8309	12.3432	14.1578	9.2117	13.2547	12.2512	13.175	10.6154	12.069	12.5502	12.4257	12.6636	12.4353	12.8441	12.8882	13.4511	14.1184	13.4363	14.4326	13.9342	14.2818	12.6896	11.9843	12.3724	12.2534	12.0388	12.1069	13.1592	12.8201
Os.10125.1.S1_a_at	LOC_Os02g48560.1	13.3508	13.5573	13.2118	13.0737	13.4884	13.065	12.9423	12.3569	12.7705	12.7317	12.8633	12.9829	13.296	13.8436	13.7152	13.6353	13.7969	13.8049	14.002	13.9541	13.7316	13.892	13.7677	13.8109	13.741	12.9042	14.0442	13.8937	13.4415	13.3472	13.4241	13.3133	13.9448	11.3297	13.9632	14.3802	13.9604	11.6393	11.4243	11.4443	13.9501	14.1716	13.7551	10.7955	11.6904	11.3825	13.2261	12.8219
Os.10496.1.S1_at	LOC_Os01g49190.1	13.1516	13.4064	13.3258	13.006	13.4256	13.2172	12.202	12.2044	12.2609	12.7373	12.7177	12.5209	12.2633	12.9732	12.9399	12.9362	12.9167	12.8593	13.3654	13.1577	12.6341	12.695	12.8366	12.8386	12.3948	12.5945	12.8286	13.1307	12.3247	12.2574	12.442	13.2638	13.0328	12.8943	12.9259	12.4809	12.875	12.3167	12.5379	12.2182	13.1317	12.823	12.9356	12.5184	12.4332	12.3597	13.1382	12.9698
Os.7234.1.S1_at	LOC_Os03g58840.1	13.5022	13.5529	13.366	13.5972	13.562	13.494	13.6983	13.7202	13.8675	13.8377	13.8477	13.6813	13.5633	14.1086	13.6672	13.4668	14.0553	14.1056	13.6846	14.0998	12.6986	12.8079	12.8629	13.5136	13.2936	13.1265	13.5663	13.3699	13.3643	13.3877	13.2837	13.419	13.5175	13.3874	13.0047	13.4516	12.9341	13.7084	13.7836	13.7066	13.1275	13.3082	12.9715	13.54	13.4943	13.5769	13.8569	13.6926
Os.2697.1.S1_a_at	LOC_Os05g33380.1	13.248	13.7004	13.5095	13.2696	14.1918	13.706	11.7778	12.102	12.0217	12.432	12.5115	12.3436	12.6154	13.7085	13.6048	13.5308	13.5789	13.7927	13.3728	13.831	11.6649	13.3821	13.2011	13.6597	13.2169	12.2845	14.0413	13.4815	12.9357	13.0539	13.5385	12.4747	12.6507	12.1113	12.4571	12.0826	12.3848	11.8691	12.5553	11.8914	12.0572	12.1148	11.6337	11.944	12.1127	11.9657	12.8866	12.6662
Os.6323.2.S1_a_at	LOC_Os08g33370.1	13.3034	13.2113	13.1087	13.387	13.0566	13.2758	13.088	12.8006	12.8124	12.7055	12.8167	13.0099	12.8991	13.0842	12.7073	12.3944	13.207	13.3036	13.2107	12.9782	11.6815	12.6042	12.5531	12.838	12.9421	11.9878	12.8658	12.6123	13.3874	13.3602	13.3261	12.8416	13.45	13.0795	13.6735	13.6411	13.4475	12.8911	13.2907	13.2371	13.3848	13.7755	13.3014	13.3288	13.4335	13.4101	13.0383	12.9815
Os.12712.1.S1_at	LOC_Os09g33810.1	12.9332	12.8098	13.0593	13.0348	13.085	13.1958	12.5058	12.4595	12.6115	12.862	12.437	12.707	12.4535	13.4593	13.4075	13.2496	13.4304	13.3393	13.4005	13.3871	13.2758	12.5407	12.8432	12.8872	13.0402	12.8658	13.1069	13.2589	12.2528	12.4814	12.2899	12.9972	12.8587	13.108	12.6276	12.7236	12.5643	13.5172	13.4558	13.4177	12.9143	13.3507	12.9709	13.4884	13.2633	13.4083	13.3372	13.1519
Os.5512.1.S1_at	LOC_Os11g06890.1	13.3777	13.5195	13.5756	13.4051	13.5197	13.6743	13.5933	13.5351	13.7374	14.0019	14.1539	13.7613	13.4252	13.4723	13.498	13.6095	13.4711	13.5071	13.2423	13.5613	13.1674	13.5923	13.0602	13.416	13.1129	12.9511	13.4153	13.2778	13.4712	13.3985	13.2791	13.3531	13.6541	13.5831	13.3892	13.3135	13.4585	14.0915	14.3584	14.1984	13.4361	13.6985	13.5443	13.8006	13.8848	13.8993	13.8551	13.8344
Os.9127.1.S1_a_at	LOC_Os06g09450.1	12.5507	12.8937	13.0311	12.7141	12.5025	13.3157	13.1142	13.2839	13.1207	12.1383	12.2374	12.5222	12.9045	13.2109	13.5251	13.7982	13.0804	13.2824	13.2347	13.7221	12.5362	12.0887	12.6198	12.708	12.0577	12.3666	12.9258	12.8939	12.7934	12.4184	12.7934	12.8102	12.9598	12.9642	12.9738	12.2111	12.9557	12.6799	12.8507	12.6626	12.9735	13.1909	12.9747	12.3962	12.5455	12.3951	13.1204	13.0507
Os.5894.1.S1_at	LOC_Os03g50480.1	13.3316	13.2599	13.11	13.0497	12.9494	12.7983	12.6978	12.8359	12.6883	13.4993	13.4387	13.44	13.6933	12.6524	12.6698	12.6029	12.7718	12.8202	12.8438	12.6057	12.8451	13.6661	12.624	13.0819	12.7684	12.5889	12.9414	13.0082	13.0551	13.2807	12.9039	12.365	12.3425	12.5714	13.2586	13.8437	13.1824	14.1571	13.9836	13.9952	13.0696	12.9977	13.0785	13.5587	13.2758	13.4888	13.5833	13.5847
Os.9083.1.S1_at	LOC_Os04g35300.1	13.3067	13.6961	13.3511	13.3413	13.9079	13.4421	12.9348	12.8719	13.3428	13.0971	12.7054	12.5061	10.8889	11.0457	11.6728	11.6132	11.1874	11.1511	10.9827	11.4286	13.1761	13.2024	13.0725	12.9411	12.6906	12.9391	13.2462	13.129	13.2402	13.2503	13.0785	13.5257	13.302	13.3752	13.1642	13.3104	13.0739	12.9784	13.3011	12.939	13.4668	13.3946	13.1199	13.0093	13.3362	12.9269	13.1862	13.2413
Os.37737.1.S1_at	LOC_Os12g03090.1	13.2146	13.8651	13.6072	13.1879	14.0528	14.0669	13.0543	13.0374	13.2626	13.3722	13.2155	12.9023	12.3536	13.3694	13.4585	13.5803	13.1836	12.9521	13.0356	13.4236	12.3815	11.8612	13.1367	12.5908	12.3961	12.8089	13.4921	13.2931	13.2931	13.4009	13.4834	13.0115	12.7043	12.2575	13.5179	12.0661	13.5597	11.7068	12.4233	11.7869	13.8693	13.6957	13.5808	12.8719	13.2798	13.222	13.4757	13.4013
Os.10842.1.S1_x_at	LOC_Os11g04480.1	12.1201	12.1083	12.3849	12.3948	12.6126	12.329	13.2125	13.161	13.064	13.2119	13.2426	13.2877	13.312	13.9869	13.9046	13.6639	14.3377	14.3515	14.2172	14.0129	14.2954	14.0367	13.7257	14.3504	14.3555	13.1583	14.4621	13.7417	13.7324	13.9802	13.7376	12.3911	12.6783	12.4234	13.3422	12.7765	13.4642	13.4358	13.5733	13.6495	13.554	13.4783	13.6435	13.5793	13.3686	13.7338	13.2603	13.1772
Os.38226.1.S1_at	LOC_Os09g02700.1	12.9632	13.1877	13.4247	13.0485	12.8924	13.7901	13.2006	13.1491	13.4875	13.6232	13.5437	13.3183	12.4819	12.6975	12.8863	12.9311	12.6157	12.6909	12.1516	12.4064	13.315	12.6721	12.7195	12.7198	12.8753	12.8514	12.722	13.0496	13.2976	13.4018	13.6812	13.2139	13.4436	12.9247	12.886	12.1146	12.9481	14.1634	13.9782	14.091	13.1152	13.2446	12.9759	13.4565	13.4344	13.5644	13.5384	13.5845
Os.10134.1.S1_at	LOC_Os11g11390.1	13.0363	13.6262	13.3847	13.2263	13.8556	13.8902	13.2782	13.2024	13.4775	13.4712	13.4417	13.3113	13.0736	14.2016	13.7573	13.669	13.9363	14.029	13.7857	13.9492	13.195	12.4631	13.0538	12.9732	13.0069	12.9326	13.1913	13.3074	12.9482	13.309	13.3823	13.094	13.1983	12.4354	13.472	12.6809	13.1783	12.3499	12.8305	12.6631	13.2198	13.4569	13.317	13.1144	13.163	13.2353	13.2263	13.3309
Os.8049.1.S1_a_at	LOC_Os01g70170.1	12.9809	13.5732	13.2696	13.0291	13.8138	13.5923	12.7348	12.9182	12.7949	13.2644	13.1119	12.9966	12.4834	13.7059	13.9145	14.2224	13.3256	13.4425	13.8184	13.8888	13.6257	12.4757	13.2688	13.3314	12.9566	13.2454	13.82	13.6713	13.8792	14.0591	13.7504	14.3769	14.1765	13.8795	12.7182	11.7527	12.5514	13.5456	13.6539	13.743	13.0001	13.3812	12.9337	13.7617	13.5507	13.7106	13.5047	13.5827
Os.11139.1.S1_at	LOC_Os05g49880.1	13.33	13.2747	13.4335	12.843	12.8257	13.2414	12.9444	13.1005	12.6266	13.0092	12.972	12.6774	13.0935	11.5127	11.3818	11.9449	11.2903	11.4924	12.7595	11.6928	12.3707	13.9639	12.7708	12.6916	11.9306	12.232	12.175	12.3156	11.8799	12.1964	11.8929	12.1353	12.2553	10.9824	13.8735	14.5752	13.8631	9.8732	11.2968	10.4073	13.1676	12.5611	13.2896	11.2757	11.5113	11.4289	12.4019	12.4352
Os.6802.1.S1_at	LOC_Os01g37800.1	13.6356	13.5977	13.4423	13.0886	13.3121	13.38	12.5289	12.5796	12.5807	12.8696	12.5902	12.4076	13.3353	13.3581	13.0903	13.279	13.435	13.5055	13.5484	13.5876	13.6422	13.8168	12.6861	13.0809	12.9321	13.0594	13.1075	12.8773	13.5366	13.3747	13.3417	13.3016	13.3725	13.3836	12.4385	13.2502	12.0739	14.602	14.4546	14.4973	12.1413	12.5453	12.1218	13.4625	13.0472	13.156	13.2935	13.2644
Os.9513.1.S2_a_at	LOC_Os09g36450.1	13.27	13.3169	13.1726	13.341	13.691	13.1797	14.297	14.286	13.9227	14.3709	14.4222	14.4357	13.9167	13.9443	13.677	13.3383	14.0004	14.0742	14.1628	13.9213	14.1431	14.557	14.004	14.0387	14.1049	13.9166	14.1907	14.0755	13.0888	13.8733	13.2458	11.2473	11.6459	11.3258	14.8785	14.9138	14.9185	13.2145	13.438	13.3866	14.8687	14.6383	15.0438	13.7373	14.0344	14.0581	14.1255	14.0249
Os.11350.1.S1_x_at	LOC_Os06g08530.1	13.2474	13.3226	13.4143	13.2958	13.6328	13.3925	12.975	12.708	13.3596	12.2509	12.2671	12.4349	12.8074	13.1186	13.1446	13.0022	13.2997	12.9861	13.3432	13.0672	13.0933	13.0694	13.486	13.2307	13.0182	12.9472	13.1122	13.3858	12.0206	11.9653	12.0769	13.0283	12.6923	12.4478	12.1821	12.7288	11.9674	11.2283	10.9789	11.1756	12.4596	12.3831	12.2583	11.9257	12.0272	11.7429	12.7647	13.2022
Os.12000.1.S1_at	LOC_Os01g72080.1	13.3759	13.8885	13.9688	13.6077	14.2258	14.1322	14.3843	14.2125	14.4121	13.393	12.0034	12.2396	13.5194	12.6797	12.2106	12.8854	13.5991	13.5242	12.1277	13.6223	14.039	13.7586	12.3005	12.1542	13.0841	14.0823	12.5935	11.8573	15.0618	15.177	14.7719	14.1416	14.2664	13.7109	12.6506	12.3671	12.5072	13.6721	13.5033	13.6314	12.0713	11.8365	11.5632	11.6794	11.8983	11.3686	11.4638	11.6026
Os.4771.1.S1_at	LOC_Os05g45950.1	13.0889	13.2567	13.2243	13.0052	13.2534	13.1876	12.4994	12.6262	12.4729	12.7546	12.9125	12.7435	12.8541	12.8653	12.6729	12.7718	12.5944	12.7788	12.8552	12.4693	11.8601	12.1935	11.9643	11.5815	11.7187	12.0976	11.7998	11.9961	13.2328	13.3087	12.9831	12.9516	12.8811	12.789	13.4207	13.6942	13.3263	13.0835	13.2906	13.1886	13.3167	13.329	13.4381	12.8964	12.5417	12.9935	12.9408	12.5543
Os.12405.1.S1_at	LOC_Os08g44460.1	12.9731	12.9395	12.8304	12.6989	12.8059	12.5994	13.3637	13.2144	13.1692	12.537	12.5349	12.6727	12.7941	13.1449	13.3849	13.2997	12.8614	12.7518	13.0593	13.585	13.333	12.7146	13.1141	12.5417	12.9985	13.2198	13.2311	13.0653	12.3034	12.2515	12.2255	12.7555	12.5783	12.6277	13.0537	12.9437	13.1027	11.2642	12.1943	11.5468	13.0715	13.0943	13.0047	12.0254	12.2802	12.1438	12.6937	12.8094
Os.7009.1.S1_at	LOC_Os07g39870.1	13.2026	13.241	13.0036	13.123	12.7715	13.1345	13.1645	12.9206	13.0367	12.7844	12.8522	13.1434	13.0621	13.7793	13.4497	13.1146	13.7063	14.0636	13.4975	13.5675	13.0809	12.9461	13.1214	12.9665	13.4402	12.4781	13.5516	13.2362	13.6191	13.8102	13.5673	13.1288	13.3263	12.97	13.1969	13.0201	13.1979	12.3885	12.0136	12.0372	13.4611	13.5988	13.4588	12.5766	12.7041	12.7063	12.5542	12.4994
Os.10873.1.S1_at	LOC_Os02g53420.1	13.3159	13.6767	13.5163	13.1366	13.8442	13.7159	13.0936	13.2494	13.0436	14.0271	13.9952	13.531	11.8606	12.9325	12.3356	12.4193	12.1241	12.0807	12.5059	12.4853	12.4681	11.6995	11.0485	11.3526	11.8525	12.5573	11.1593	11.8664	12.1073	12.3481	12.2342	13.3983	13.3806	13.0927	13.2729	13.581	13.3789	12.1263	12.3253	12.0279	12.9056	12.8143	12.8427	12.8163	12.8749	12.8135	13.6981	13.5065
Os.5039.1.S1_at	LOC_Os03g40270.1	12.0026	12.5082	12.454	12.2103	12.8456	13.5446	12.1439	12.0192	12.185	11.9079	12.0392	12.2493	13.0645	14.3922	14.0787	13.4489	14.2157	14.2822	13.9158	14.3223	13.9939	13.2645	12.8192	14.0738	14.1415	13.6677	14.1032	13.7556	12.9674	13.2381	13.2807	12.5595	13.8272	12.3204	11.4681	11.8772	11.3851	11.112	12.0278	11.517	11.2586	11.349	11.1191	11.4145	11.5404	11.5172	12.3645	12.3411
Os.10633.1.S1_at	LOC_Os01g15010.1	12.8956	12.7965	12.7167	12.8373	12.8355	12.8715	13.2067	13.2756	13.1887	13.4314	13.1854	13.0502	13.6091	12.7844	12.4406	12.8766	13.0587	13.2858	12.6327	12.9229	12.5497	13.7648	11.7238	13.2305	12.7009	12.5829	12.1826	12.0864	12.6225	12.4949	12.4966	12.3531	12.7669	12.5837	12.5493	13.5229	12.5788	13.6972	13.7342	13.8564	12.1794	12.288	11.9112	12.5637	12.2763	12.3667	13.0759	12.8655
Os.10784.1.S1_at	LOC_Os02g26700.1	11.043	11.3307	11.1747	11.6327	11.2749	11.1523	13.2785	13.9947	13.5724	11.4654	11.7181	11.4448	12.123	12.552	12.8395	12.6081	12.8563	12.8612	13.1892	12.95	12.9276	12.5289	12.8429	13.0314	12.5842	11.5025	13.3901	12.5973	11.4054	11.051	12.1477	9.8214	10.421	10.2584	12.4357	10.9612	12.4445	11.2067	11.4112	11.6664	12.1563	12.302	12.212	11.2558	11.6776	11.5886	11.5608	11.5249
Os.10871.1.S1_at	LOC_Os08g22354.1	12.9943	13.311	13.1009	12.6673	13.0789	13.1662	13.0232	12.9558	13.0378	12.7296	12.7518	12.8151	12.5484	12.6705	12.6821	12.6932	12.7981	12.7382	12.8939	12.8011	12.8201	12.6289	12.8042	12.6192	12.6067	12.7907	12.659	12.8509	12.878	12.9366	12.7811	13.2664	13.2	13.095	12.949	12.746	12.9105	12.6314	12.797	12.5547	13.2484	13.4616	13.0931	13.0323	13.0009	13.0192	13.2729	13.3891
Os.4899.1.S1_a_at	LOC_Os01g60190.1	11.9499	11.8776	12.008	12.6178	12.2082	12.6695	13.111	13.198	13.2929	13.5145	13.516	13.4274	12.0337	12.7741	12.63	12.8876	12.6136	12.8937	12.3335	12.5934	12.7775	12.0895	12.6265	12.59	12.8019	12.7638	12.848	12.9056	13.6085	13.8918	13.5121	14.1372	14.0515	13.706	13.6245	11.5917	13.5405	12.4087	12.993	12.8054	12.8663	12.7175	12.8966	12.4098	12.6669	12.5944	13.1211	13.1667
Os.4724.1.S1_at	LOC_Os02g02870.1	12.4867	12.872	12.7109	12.293	13.0259	12.7735	12.8565	12.8668	12.7855	12.537	12.4469	12.5645	13.3355	13.5227	13.1719	13.2229	13.6466	13.5061	13.2806	13.4335	13.201	13.2264	12.4157	13.0534	13.1883	12.571	12.6779	12.9192	13.0798	13.0478	12.8926	11.2391	11.3796	11.266	13.1079	12.5606	13.1901	12.6018	12.8485	12.7928	13.2434	13.385	13.0072	12.6182	12.7883	12.7455	12.3589	12.2014
Os.12834.1.S1_a_at	LOC_Os03g01910.1	12.8927	13.136	12.9937	13.2317	13.249	13.1407	13.1196	13.0823	13.2525	12.8681	12.7612	12.7667	12.2419	13.2575	12.9882	13.0596	13.136	13.0315	13.7675	13.4163	13.2167	12.2894	13.6903	12.7018	12.7183	12.7107	13.399	13.2646	12.3294	12.2871	12.9244	12.5133	12.7709	12.4057	13.162	12.5581	13.3649	10.3653	11.4137	10.8846	13.3239	13.3973	13.2423	12.2594	12.9048	12.6804	12.8241	12.6382
Os.11504.1.S1_at	LOC_Os07g48244.1	12.5384	12.7227	12.5422	12.5005	12.6682	12.608	11.5613	11.5148	11.8816	11.6402	11.7024	11.3875	11.9575	12.481	12.5076	12.6118	12.574	12.4692	12.6025	13.173	11.6244	12.2494	12.8038	12.3697	11.6565	11.6607	12.8371	12.5673	11.6063	11.2174	12.1875	11.7454	11.9705	12.1043	11.3892	11.7304	11.3575	11.6221	11.9995	11.6124	11.7832	12.1549	11.4113	11.2477	11.6017	11.5788	12.1475	11.9724
Os.9221.1.S1_at	LOC_Os11g34450.1	12.5266	12.4644	12.5559	12.2613	11.9913	12.7051	12.4228	12.8857	12.3939	13.5704	13.3609	13.1968	12.7142	11.6793	12.2303	12.2909	11.4956	11.739	11.3193	11.7019	12.3176	13.0088	11.5383	12.2714	11.882	11.7958	11.9164	12.5125	12.9127	12.7809	13.176	10.8526	11.5759	11.4224	12.9777	13.1241	13.0631	14.1488	14.0462	14.2779	12.2982	12.2597	12.1628	13.4768	13.3357	13.6237	12.931	12.8284
Os.11282.1.S1_at	LOC_Os06g30750.1	13.6454	13.5388	13.3018	13.2628	13.0627	13.3015	12.6419	12.7313	12.3438	13.9026	13.8183	13.762	13.1761	13.0452	13.4238	13.5194	12.946	13.281	12.9855	13.2219	12.2559	13.6842	12.1823	12.8229	12.5486	11.8277	12.6434	12.6704	13.6048	13.7848	13.5559	12.077	12.2609	12.4284	12.5658	13.1739	12.5916	14.2056	14.1225	14.2102	12.727	13.1351	12.8296	13.8316	13.6552	13.9684	13.6779	13.5585
Os.8665.1.S1_at	LOC_Os09g32810.1	13.3103	13.2287	13.3458	13.1852	12.813	13.3939	13.1236	13.1093	13.1017	13.0558	13.1589	12.8052	11.818	12.6436	12.8918	12.9394	12.1049	12.0906	12.9726	13.0373	12.2308	12.2569	12.9668	12.6437	11.8584	12.2932	12.8442	12.656	11.7722	11.6456	12.0147	12.7477	13.0002	12.9363	12.0374	11.8912	12.1207	11.3075	12.3502	11.7491	12.156	12.2274	12.2573	11.791	12.2555	11.99	12.6187	12.4781
Os.10097.1.S1_at	LOC_Os04g17100.1	13.1688	12.4584	12.7451	12.7432	12.5488	13.0561	12.1929	12.2757	11.8848	13.4269	13.1484	13.1397	13.8477	13.5192	13.6345	13.3061	13.2254	14.0797	13.1469	13.7405	13.2707	14.0676	13.0921	13.299	13.6317	12.0125	13.7568	13.6472	14.3607	14.3971	14.277	12.5394	13.6295	12.1584	12.1631	13.0933	12.2883	14.2868	14.1467	14.2997	10.4164	10.2191	10.4953	13.6428	13.5665	13.6798	13.0216	12.7581
Os.12424.1.S1_at	LOC_Os07g25420.1	12.5766	12.7983	12.8315	12.7651	12.6684	13.0709	11.7537	11.8078	12.1521	11.9139	11.8024	11.7871	12.4328	13.3103	12.6805	12.5852	13.0995	13.3809	13.0938	13.3835	12.2067	12.4667	11.9649	12.3382	12.2479	11.9255	12.5679	12.6131	12.648	12.8428	12.4564	13.5118	13.2054	13.3543	11.6949	11.7507	11.3775	12.769	12.9241	13.0017	11.8588	11.9606	11.7213	12.6269	12.3912	12.439	12.5977	12.5668
Os.2447.1.S1_at	LOC_Os06g15990.1	12.7819	12.9895	12.9189	12.9385	12.825	13.0305	14.0497	14.0918	13.95	13.7287	13.6377	13.7204	12.4799	11.5629	12.1803	12.6727	12.0778	12.3468	12.3465	12.455	13.4833	12.2128	12.1289	11.7001	12.5382	13.2599	12.6582	12.2367	14.3817	14.2533	14.1801	14.1532	14.3406	14.3233	13.9363	11.6064	13.9128	13.3265	13.2962	13.5287	14.0273	13.9762	13.9634	13.458	13.4586	13.4895	13.8608	13.8444
Os.7801.1.S1_at	LOC_Os12g05050.1	12.5807	12.6076	12.5006	12.029	12.194	12.2676	14.6043	14.6938	14.5114	13.9406	13.715	13.8037	12.9753	10.9798	11.9454	12.6676	10.4934	10.1079	12.5178	11.922	10.9811	12.3036	12.3036	11.6259	10.2996	11.7725	11.9095	12.4761	14.4576	14.5213	13.8998	12.8919	12.56	12.8582	12.7204	13.5243	12.8087	13.5178	13.6878	13.6018	13.1449	13.9434	12.9518	13.3461	13.6207	13.478	13.6202	13.7592
Os.10290.1.S1_at	LOC_Os05g41210.1	12.2735	12.1853	12.2817	12.1921	11.8388	12.323	11.8969	12.0978	12.2137	11.8823	12.0217	11.9052	12.2667	12.1604	11.7931	12.1324	12.0797	11.9523	11.8394	12.3569	11.6813	12.2688	11.0075	11.6804	11.5982	11.7331	11.649	11.8452	12.5046	12.2233	12.31	11.9252	12.3021	12.4125	11.892	12.4881	11.7497	11.6836	12.3577	12.1294	11.9472	12.1764	11.9743	12.0012	11.9196	11.9592	12.2586	11.7483
Os.8539.1.S1_at	LOC_Os03g24380.1	13.7399	13.7274	13.5877	13.8736	14.0175	13.7615	13.5041	13.7716	13.8346	13.5356	13.4933	13.4544	13.3478	13.5717	13.377	13.5656	13.5684	13.3834	12.6658	13.4139	13.5261	13.3728	13.1293	13.2857	13.2386	13.3211	13.3365	13.0586	13.5448	13.6982	13.7002	14.0152	13.7707	14.0121	12.2879	12.7243	12.0636	14.1383	14.0111	14.0777	12.4349	12.8238	12.2911	13.5949	13.4382	13.4447	13.2938	13.3129
Os.4609.1.S1_a_at	LOC_Os10g35870.1	11.7776	11.8885	12.0694	11.928	11.4114	11.9045	13.802	13.6949	13.9297	13.7828	13.8592	13.7736	13.0891	11.9792	12.73	13.3051	12.3518	12.1376	12.3564	12.4352	13.1427	12.3817	12.5953	12.4277	12.9886	13.0333	12.7392	12.9132	13.3872	13.3111	13.3853	11.5981	11.7437	11.7731	13.3484	12.6891	13.4753	12.2044	12.7208	12.8481	13.7008	14.1118	13.4428	13.3074	13.6966	13.68	13.2066	13.153
Os.12140.1.S1_a_at	LOC_Os09g08390.1	13.9739	13.7849	13.4685	13.4997	13.2643	13.0489	12.3843	12.5087	11.9801	11.362	11.5143	11.7614	12.533	12.0319	12.4497	12.126	11.9001	12.2174	12.566	12.6103	12.0098	13.2093	13.2216	13.148	12.6684	12.4207	13.0193	12.8929	12.9013	13.2551	12.9669	12.5242	11.9369	12.3714	12.3672	14.2703	12.3582	12.894	12.759	12.8502	11.0311	11.5478	11.3925	11.8686	11.2966	11.6201	12.3979	12.3638
Os.15899.1.S1_at	LOC_Os03g52490.1	11.8268	12.2012	12.39	11.8479	12.6484	12.5492	12.0148	11.8876	12.1751	12.4658	12.429	12.4383	10.9538	12.6078	12.5315	12.3674	12.219	12.2962	12.4911	12.3943	11.2249	10.052	11.8748	10.853	11.2852	11.4985	11.9795	11.9613	11.4302	11.4987	11.5937	11.5641	11.6368	11.5247	12.2627	11.1215	12.2334	10.5167	10.8297	10.6184	12.5659	12.6996	12.5015	12.2877	12.359	12.3456	12.6666	12.6365
Os.12729.1.S1_at	LOC_Os01g46070.1	11.6374	11.739	12.0693	11.5382	11.4243	12.1609	11.2986	11.304	11.5054	12.4669	12.4228	12.2031	11.7326	12.8411	12.4711	12.1382	12.5305	12.6954	12.6584	12.8982	12.1328	11.6678	12.2279	12.1826	11.9986	11.6884	12.2283	12.3772	11.5399	11.8792	11.8537	11.6247	11.5635	11.274	11.5512	10.5797	11.5806	11.034	12.1276	11.4858	11.6016	10.9783	11.6496	11.8877	11.8505	11.9419	12.0244	12.134
Os.5953.1.S1_s_at	LOC_Os09g31260.1	12.0833	12.2269	12.245	11.406	11.8375	12.1114	11.2737	11.465	11.5256	11.9392	11.6318	11.4041	11.3017	11.7449	11.7395	11.9495	11.9772	11.323	11.8276	12.0259	10.9787	11.2156	11.8172	11.0952	11.2136	11.0682	12.0609	11.598	11.5016	11.3479	11.5035	10.1163	9.4723	9.8028	11.4391	11.6643	11.5596	11.3057	11.7359	11.3486	11.3497	11.5918	11.2015	11.2264	11.3581	11.3186	12.3131	11.8195
Os.2224.1.S1_a_at	LOC_Os07g10600.1	12.6994	12.2831	12.3041	12.3433	11.2361	11.7018	10.1201	10.5999	10.1656	11.0109	11.0848	10.9622	11.9293	10.7442	11.6191	12.5074	11.0264	10.3922	12.2409	10.7327	10.65	12.2667	11.5045	11.3934	11.3275	10.485	11.4748	11.9221	11.6597	11.8826	11.3946	11.1736	11.03	11.2598	10.6833	12.2377	10.2835	11.1501	10.6908	11.1991	9.7688	10.6935	9.4507	10.6054	10.5583	10.667	10.8873	11.6919
Os.9.1.S1_s_at	LOC_Os01g55540.1	11.6874	11.3969	11.8322	11.4842	11.123	11.8964	10.6592	10.8601	10.5177	11.4158	11.1018	10.9306	11.5702	11.5192	11.7798	11.5714	12.0201	12.1562	12.2447	12.1378	11.2234	11.5426	11.8597	12.3255	11.2926	10.9167	12.5915	11.5836	11.0658	11.1591	11.7177	11.2982	11.3107	12.5002	10.7928	11.5409	10.6511	12.2917	12.7129	12.6095	9.9834	10.2384	10.3186	12.3616	11.9659	12.1719	11.6554	11.6067
Os.10984.1.S1_at	LOC_Os01g23620.1	12.0661	11.7384	11.8866	12.0612	11.4271	12.0696	12.3951	12.4344	12.5832	11.974	12.0555	12.1796	12.6917	13.1815	12.9168	12.8606	13.1167	12.9793	12.8701	13.3546	12.6504	12.7525	12.6843	12.8386	13.2971	12.4979	12.891	12.8434	11.8921	11.8986	12.0813	10.4588	11.3434	10.8597	12.1952	12.725	12.2243	11.5296	12.0723	11.6032	11.9514	11.9377	11.8399	11.7658	11.958	11.9805	11.813	11.6509
Os.12352.1.S1_at	LOC_Os04g50970.1	11.4295	11.3415	11.3454	12.2332	12.1417	11.2078	12.7451	12.808	13.1111	13.0062	12.9136	12.9228	12.0365	11.9112	12.8508	13.0337	12.5047	12.1345	12.6968	12.6588	11.6744	11.1412	12.9668	12.2303	11.9393	12.0108	13.6309	12.6805	10.9197	10.0616	11.0374	10.9746	11.496	11.7436	11.1249	11.6281	11.2134	11.6381	11.8627	11.6843	12.4551	12.2469	12.2384	12.5217	13.0045	12.6012	12.1152	11.9011
Os.6431.1.S1_at	LOC_Os05g18770.1	12.3234	12.3385	12.3694	12.3717	12.3685	12.4737	12.743	12.6033	12.774	12.1334	12.0869	12.3327	12.611	13.0655	12.661	12.3566	12.858	13.0189	12.4436	12.6635	12.2418	12.3017	11.9671	12.4564	12.645	12.2839	12.0508	12.1884	12.7566	12.7589	12.5429	13.0242	12.7984	12.937	12.1532	12.3188	11.9412	11.7092	12.1423	11.7417	12.4197	12.4945	12.2134	12.6185	12.5087	12.4491	12.6992	12.6591
Os.10991.1.S1_at	LOC_Os06g13810.1	10.9006	11.1944	11.2294	11.1051	11.4675	11.3669	11.2787	11.3619	11.1944	11.7002	11.6274	11.5292	11.4139	11.5339	11.0525	10.9273	12.0035	12.4471	11.6086	11.7533	11.0341	10.739	11.3396	12.1457	11.2659	10.4522	11.4615	11.2569	11.1315	11.4739	11.0625	11.6182	12.1261	11.4955	10.6863	10.1287	10.4849	9.7541	10.3357	9.4394	10.8707	10.8429	11.02	11.2573	11.1138	10.9885	11.5617	11.5971
Os.47943.1.A1_at	LOC_Os12g32284.1	11.1795	11.0023	11.1329	11.3233	11.684	10.8732	11.4915	11.4336	11.2984	11.4544	11.5386	11.6206	11.6381	11.2739	11.7498	12.0653	11.5782	10.766	12.2619	11.8003	11.0769	10.592	11.8799	11.0121	10.3781	10.7506	11.341	11.3686	11.0626	11.1915	11.2576	11.7785	11.4476	11.8835	10.9241	10.5315	10.7862	11.677	11.2558	11.7925	12.0698	12.2352	11.6449	12.3356	12.2603	12.2911	10.7044	11.9575
Os.13517.1.S1_at	LOC_Os07g08070.1	10.9073	11.1011	11.1869	10.8276	11.412	11.4472	11.0588	11.6388	11.34	10.9558	10.9055	10.899	12.1466	12.9408	12.6771	12.4097	13.1191	12.9856	12.5633	13.0146	13.2924	12.8704	12.0071	12.287	12.4922	12.5753	13.1785	11.8617	11.5953	11.5512	11.5535	11.5578	11.633	10.7736	11.6632	11.4655	11.8396	11.6504	11.2254	11.9594	11.3805	11.677	11.1777	11.3183	11.4238	11.4549	11.6029	11.0706
Os.25625.1.S1_at	LOC_Os02g15310.1	12.1437	12.2501	12.1878	12.0637	12.2654	12.3946	11.4979	11.505	11.5369	12.1983	12.2365	11.9965	12.2488	12.651	11.8378	11.981	12.5897	12.9099	12.1618	12.6412	11.9304	12.0879	11.5453	12.229	12.0903	11.6826	11.5061	11.7747	11.7294	11.7416	11.5215	12.4196	12.5905	12.1015	12.156	11.4347	12.2771	12.2808	11.7493	12.2164	11.9928	11.9173	12.2353	12.3003	12.3227	12.3063	11.5442	11.7663
Os.9705.1.S1_at	LOC_Os02g27220.1	10.2427	10.5003	10.7461	10.6923	10.6185	10.7092	10.0509	9.6755	10.3631	9.6885	9.8065	9.2036	11.4999	13.0835	13.0478	12.2691	13.0065	13.2443	12.9467	12.959	11.3663	11.711	12.0645	11.3106	12.1388	11.4131	12.6294	11.2905	10.221	10.9248	10.511	12.0204	11.0775	11.0408	10.6472	11.4821	10.7745	12.5601	12.5202	12.5996	10.0268	11.231	9.8627	12.0378	11.5242	11.5762	10.5884	10.5141
Os.28431.1.S1_at	LOC_Os06g14412.1	12.2691	12.3399	12.0392	12.1923	11.7998	12.0765	10.8392	10.9077	11.0026	11.5813	11.4273	11.267	11.4696	10.6832	10.7673	11.0497	11.0833	10.7273	10.7677	10.7066	11.667	11.5273	10.589	11.2546	11.147	11.0273	10.335	11.0465	12.5462	12.4134	12.4023	13.2685	13.2783	13.4762	11.4839	11.5888	11.0862	12.863	12.3546	12.5586	11.5272	11.8658	11.3774	12.2777	12.0843	12.0318	12.0913	12.0613
Os.2450.1.S1_a_at	LOC_Os02g14770.1	11.7144	12.0654	12.4234	11.6087	11.5871	12.1928	11.1975	11.0867	10.985	10.7765	10.9873	10.6781	12.091	11.3261	12.1616	12.0458	11.325	11.2767	11.6139	12.2205	11.5857	11.7414	11.258	12.3367	11.5747	11.6443	11.4746	12.3807	12.6577	12.8391	12.2362	13.351	12.5854	12.4195	10.963	10.8056	10.5936	11.769	11.6757	11.717	11.1024	11.3199	11.2585	12.2157	11.8436	11.8774	11.2299	11.3967
Os.11069.1.S1_at	LOC_Os05g43360.1	11.354	11.1833	11.2292	10.7283	10.7332	11.1567	10.6842	10.3833	11.0542	11.1449	11.1784	11.0563	11.0918	11.3396	11.1541	11.1024	11.516	11.5959	11.5897	11.8964	10.3582	10.3685	11.1851	11.2724	10.6766	10.6603	11.17	11.2963	10.8839	11.2484	11.0216	10.4905	10.2148	9.9417	10.693	10.9269	10.786	10.169	10.6616	10.3809	10.8088	10.6833	10.6974	10.7562	10.667	10.6896	11.5162	11.467
Os.2594.1.S1_at	LOC_Os10g35990.1	11.0852	11.1576	11.2367	11.3518	11.3875	11.46	11.7229	11.7849	11.8283	12.1088	12.1334	12.1091	12.1668	11.2215	11.1098	10.8467	11.2449	11.4608	10.8279	10.9004	11.177	11.8674	10.842	11.5006	11.5576	11.0119	10.8302	10.7703	12.0661	12.2278	12.1669	12.0823	11.8718	11.7534	12.1516	11.4296	12.1721	12.7991	12.4916	12.5384	11.9199	11.956	11.9759	12.6671	12.4171	12.4597	12.0154	12.0494
Os.8160.1.S1_at	LOC_Os02g10310.1	13.5314	13.3069	12.9715	13.4815	13.1954	12.8901	11.349	11.5503	11.6838	12.8722	12.647	12.3948	12.2935	11.0454	11.2716	11.6072	11.1367	11.6899	11.9711	11.6243	11.0903	13.4323	11.8347	12.1889	11.2923	11.087	11.6047	11.4989	12.6163	12.3253	12.0415	11.9727	12.1014	13.1047	11.5394	11.1204	11.4563	14.583	14.5386	14.5159	11.0853	10.8248	11.255	13.1238	12.0723	12.7925	12.4555	12.6232
Os.9123.1.S1_a_at	LOC_Os03g13590.1	10.8616	11.2981	11.376	11.2222	11.2403	11.4784	10.9547	10.8579	10.6531	10.0151	10.0217	10.0491	12.4041	12.6322	11.7107	11.6016	13.1976	12.9744	12.6457	12.4801	12.7799	12.6801	11.5303	12.4249	12.6709	12.5029	12.4484	11.5721	13.3743	13.3983	12.792	12.7972	13.3214	12.5553	11.6138	10.8457	11.3163	11.7201	11.3689	11.5224	10.9993	11.0029	10.6241	11.209	10.8947	11.0115	11.5166	11.0519
Os.12036.1.S1_at	LOC_Os10g27230.1	11.8098	11.9072	11.9409	11.9395	11.6911	11.8925	11.1033	11.2038	11.2094	11.3867	11.2518	11.2352	11.6405	11.7898	11.2369	10.911	11.407	11.8563	11.1004	11.3056	11.9038	11.569	10.6564	11.0066	11.5524	11.5074	10.7616	11.3223	12.1448	12.275	12.0126	11.9561	12.3745	12.0138	11.1829	10.8987	11.0411	11.1611	10.8337	11.2224	11.1952	11.157	11.1429	11.5388	11.3361	11.3558	11.3401	11.4852
Os.4718.1.S1_at	LOC_Os05g40420.1	11.4124	11.3932	11.399	11.6905	11.5092	11.8161	9.6675	9.8172	9.8526	10.147	10.0201	10.3096	10.2497	11.1407	10.8321	10.8362	10.3175	10.8159	10.7825	10.6654	10.5114	10.3886	10.7253	10.08	10.517	10.1066	10.9123	10.6344	11.3578	11.7943	11.6998	11.0233	11.1615	10.756	11.1436	9.9732	11.0892	9.405	10.1131	9.1702	10.2882	9.8534	10.286	9.6672	10.0617	9.723	10.4455	10.6154
Os.8927.1.S1_at	LOC_Os05g22260.1	11.7139	11.7187	11.8031	11.6483	11.8841	11.9606	11.1509	11.1778	11.3455	11.7045	11.543	11.5417	11.5125	12.0796	11.7465	11.7194	11.6802	11.7827	11.3662	11.5808	11.2839	11.1053	10.75	11.1909	11.255	11.1183	11.1376	11.1038	11.4422	11.6885	11.6605	12.0694	11.6808	11.8195	11.071	11.0284	10.7194	11.7982	11.636	11.8014	11.1023	11.2854	11.05	11.8755	11.5773	11.6019	11.5791	11.6007
Os.14302.1.S1_s_at	LOC_Os04g58550.1	10.8799	11.057	11.2261	10.6119	11.0038	10.6355	12.1468	12.1787	12.2831	12.8138	12.7799	12.5771	11.5917	12.4176	12.0251	12.0231	12.066	12.3212	12.0107	12.1056	11.5984	11.1812	11.1577	11.1481	11.384	11.5791	11.3111	11.3389	11.715	11.8342	11.1286	11.9654	11.3897	11.6454	11.3972	11.1371	11.5111	11.924	12.0225	11.9869	11.7213	11.9768	11.6369	12.7109	12.566	12.6005	12.4882	12.6272
Os.11904.1.S1_at	LOC_Os08g25460.1	10.5702	10.71	10.7584	10.8271	11.0246	10.2861	10.762	10.5943	11.23	10.4762	10.6023	10.4751	10.9564	11.2513	11.4567	11.2581	11.0781	11.2284	11.0643	11.3057	10.3991	10.4358	10.8749	11.0396	10.6565	10.5923	10.898	10.9828	10.9992	11.1212	10.9966	11.6714	11.2858	11.7169	10.1451	10.4723	9.8711	11.0366	10.7745	10.6249	10.2294	9.4509	10.1127	11.0108	10.8666	10.6038	10.8055	10.9802
Os.9111.1.S1_at	LOC_Os02g49980.1	11.1316	10.5752	10.6226	11.0336	10.5193	10.9936	11.5616	11.6438	11.6648	12.0783	11.9258	12.0451	11.5738	11.6848	12.0673	11.9793	11.5107	11.4336	11.7721	12.132	11.2738	11.6497	11.359	11.5408	11.5926	11.4947	11.6224	11.4424	11.2509	11.193	11.0393	10.8287	11.0483	11.5801	11.4704	11.4977	11.6515	12.0209	12.37	12.3433	11.9329	11.5483	11.9014	12.0662	11.936	12.141	11.6496	11.687
Os.9165.1.S1_at	LOC_Os04g58750.1	11.1684	11.4843	11.6914	11.4504	11.3369	11.5399	10.9123	10.8302	10.9783	10.6252	10.6541	10.9212	11.4889	12.5904	12.076	11.5025	12.3046	12.7338	11.6028	12.1749	11.6508	11.892	11.2606	12.3821	11.7797	11.18	11.3873	11.8113	10.7291	10.5888	11.3455	11.4362	11.5423	11.4458	10.6063	10.9261	10.3022	10.6224	10.5965	10.4633	10.7106	11.1903	10.9914	11.065	11.1175	10.9569	10.683	10.6006
Os.9372.1.S1_at	LOC_Os07g05610.1	11.2987	11.3255	11.2838	11.3487	11.3678	11.5038	11.181	11.0843	11.1118	10.7017	10.7363	10.9121	11.0719	11.3968	11.1921	10.9571	11.1953	11.3598	11.2789	11.0874	11.1897	10.8699	10.8096	10.8697	10.9279	11.0713	10.5772	11.0038	11.2142	11.1238	11.3101	12.2508	12.0969	11.9309	11.0318	11.0557	10.8658	11.0814	10.9857	10.9859	11.1883	11.6891	11.2552	11.7798	11.7052	11.5679	11.5161	11.6224
Os.14946.1.S1_at	LOC_Os03g04920.1	10.9641	11.342	10.883	11.0676	11.1314	11.1246	8.4786	8.0938	8.3335	10.3843	10.4505	10.3294	10.7563	10.2037	10.2858	10.6178	10.8635	11.3071	11.2884	10.863	9.2658	11.517	10.8058	11.6882	10.0318	8.6403	10.857	10.3769	10.0241	10.3936	10.6716	10.0966	10.5842	10.6227	10.2764	11.4162	10.3281	12.7216	12.3257	12.3633	9.9897	9.864	10.0954	11.2615	10.6427	11.0966	10.9002	10.6629
Os.26805.2.S1_at	LOC_Os03g17120.1	9.9374	10.6171	10.5193	9.0788	10.0764	10.7464	9.7602	9.4668	9.7674	10.8568	10.8783	10.9813	8.9868	10.7851	10.9869	10.8541	10.3039	9.9067	11.0893	11.3914	9.6037	8.2724	9.5658	9.4386	9.6181	9.346	10.2036	10.1635	8.0827	8.3719	8.1734	9.5162	9.2059	7.8423	9.5128	8.474	9.1218	6.9049	7.9999	7.1638	9.4766	10.0611	9.4078	8.5813	9.1584	8.986	9.9766	9.8611
Os.12316.1.S1_at	LOC_Os12g44000.1	11.4008	11.304	11.2009	11.5624	11.3396	11.5354	11.6094	11.4039	11.3873	10.9027	10.5819	10.9473	11.7902	11.929	11.7496	11.8024	11.8546	11.95	11.7453	12.271	11.4355	11.9417	11.7478	11.5431	11.7068	11.4893	11.7838	11.5756	11.3993	11.573	11.5021	11.1972	11.1671	11.2361	11.1339	11.2044	11.048	10.9278	11.0772	11.0231	10.6494	10.618	10.7512	10.5294	10.7304	10.5633	10.6428	10.6377
Os.9497.1.S1_at	LOC_Os11g03470.1	10.3984	10.5204	10.7055	10.2715	10.1796	10.6668	10.2362	10.3605	10.1346	10.7103	10.8242	10.6109	9.812	10.66	10.3638	10.4924	10.698	10.8697	11.1407	10.9252	11.2342	10.2319	11.3209	10.418	10.9374	10.7529	11.171	11.148	10.0663	10.2437	9.9245	10.4973	11.1574	10.3015	10.7472	9.7502	10.8103	9.0119	9.8215	9.272	10.8136	10.7513	11.0721	10.2332	10.5098	10.5769	10.4739	10.6365
Os.45939.1.S1_x_at	LOC_Os01g04190.1	10.3886	9.687	10.4174	10.6431	9.338	9.5331	10.4967	10.6985	10.6611	10.8324	10.8375	10.99	10.5633	10.6948	11.2796	11.5063	10.3233	10.4922	10.7648	10.5805	10.2846	10.2381	11.0142	11.0824	10.808	10.8902	10.315	11.5791	10.4443	10.5957	10.4819	10.2103	10.4625	10.3658	9.9071	10.0883	9.8272	11.6699	11.4525	11.8864	9.7328	10.0389	10.2767	11.4532	11.0995	11.159	10.4259	10.1099
Os.6430.1.S1_at	LOC_Os09g12750.1	10.2599	9.9892	10.154	9.9256	9.6197	10.0407	10.5344	10.5487	10.6754	10.3241	10.6242	10.6877	9.4381	10.3082	11.093	10.4429	9.9443	9.3631	10.5494	10.6915	10.6103	10.0408	11.3247	9.7439	10.2379	10.6745	10.7735	10.8503	10.0086	10.1772	9.6883	9.3933	9.2806	9.4382	10.2173	11.521	10.3979	8.7575	9.3054	9.0581	10.4087	10.6993	10.2527	9.9281	10.0095	10.0503	10.0444	10.2527
Os.8407.1.S1_at	LOC_Os07g33630.1	8.3169	8.3311	9.048	9.0158	8.9552	8.6478	9.936	9.6172	9.8322	9.7265	9.9824	10.2382	9.1902	9.6252	9.8408	9.649	9.7434	9.3519	10.5151	9.7533	8.5253	9.105	10.9265	10.1372	9.5965	9.265	10.1687	10.5836	9.2032	9.3422	8.8063	9.8957	9.5789	9.7609	9.241	8.8638	9.221	9.5231	9.2246	9.3854	10.1808	10.3007	10.1283	10.0017	10.0617	9.7209	9.9732	10.1144
[truncated: 858 more columns]
