# Supplementary material for: Fast Track to Discover Novel Promoters in Rice
Source: Plants (Basel). 2020 Jan 18;9(1):125. doi: 10.3390/plants9010125 (PMC7020180; doi:10.3390/plants9010125)
Supplement: Supplementary file 1 [file plants-09-00125-s001.zip › Table S2. Summary of potential promoter trap lines selected from organ- or abiotic stress specific genes..xlsx]

## Sheet: Sheet1
Table S2. Summary of potential promoter trap lines selected from organ- or abiotic stress specific genes.
Category	LineNo.	Vector	Variety	Locus_id	Putative Function	Insertion	GUS
Leaf/Flag leaf/Shoot	1D-02443	2707	Hwayoung	LOC_Os07g46460	ferredoxin-dependent glutamate synthase, chloroplast precursor	intron 17	+
Leaf/Flag leaf/Shoot	3A-15053	2715	Dongjin	LOC_Os10g35030	IAP100	intron 5	+
Leaf/Flag leaf/Shoot	2D-40003	2772	Dongjin	LOC_Os07g05000	oxidoreductase, aldo/keto reductase family protein	intron 4	+
Leaf/Flag leaf/Shoot	3A-06831	2715	Dongjin	LOC_Os07g05000	oxidoreductase, aldo/keto reductase family protein	exon 5	+
Leaf/Flag leaf/Shoot	3A-50817	2715	Dongjin	LOC_Os07g05000	oxidoreductase, aldo/keto reductase family protein	intron 2	+
Leaf/Flag leaf/Shoot	1B-01342	2715	Dongjin	LOC_Os03g19760	HAD-superfamily hydrolase, subfamily IA, variant 3 containing protein	exon 7	+
Leaf/Flag leaf/Shoot	1C-01149	2707	Hwayoung	LOC_Os02g38020	inorganic phosphate transporter 2-1, chloroplast precursor	exon 2	+
Leaf/Flag leaf/Shoot	1A-07823	2717	Dongjin	LOC_Os10g38710	glutathione S-transferase	exon 1	+
Leaf/Flag leaf/Shoot	2D-01470	2772	Hwayoung	LOC_Os10g38710	glutathione S-transferase	exon 1	+
Leaf/Flag leaf/Shoot	2D-21204	2772	Dongjin	LOC_Os10g38710	glutathione S-transferase	exon 1	+
Leaf/Flag leaf/Shoot	3D-00187	2772	Dongjin	LOC_Os10g38710	glutathione S-transferase	exon 1	+
Leaf/Flag leaf/Shoot	3D-00699	2772	Dongjin	LOC_Os10g38710	glutathione S-transferase	exon 1	+
Leaf/Flag leaf/Shoot	1A-08543	2717	Dongjin	LOC_Os10g38710	glutathione S-transferase	exon 1	+
Leaf/Flag leaf/Shoot	3D-00229	2772	Dongjin	LOC_Os10g38710	glutathione S-transferase	exon 1	+
Leaf/Flag leaf/Shoot	1A-15538	2717	Dongjin	LOC_Os04g56230	polyprenyl synthetase	intron 1	+
Leaf/Flag leaf/Shoot	3A-16305	2715	Dongjin	LOC_Os04g56230	polyprenyl synthetase	exon 10	+
Leaf/Flag leaf/Shoot	3A-16271	2715	Dongjin	LOC_Os04g56230	polyprenyl synthetase	exon 10	+
Leaf/Flag leaf/Shoot	2B-20208	2707	Hwayoung	LOC_Os08g40160	thylakoid lumen protein, chloroplast precursor	intron 8	+
Leaf/Flag leaf/Shoot	2A-40278	2715	Hwayoung	LOC_Os11g03390	FHA domain containing protein	ATG 189	+
Leaf/Flag leaf/Shoot	3A-03555	2715	Dongjin	LOC_Os11g03390	FHA domain containing protein	intron 1	+
Leaf/Flag leaf/Shoot	1B-07742	2717	Dongjin	LOC_Os02g13970	Complex I intermediate-associated protein 30 domain containing protein	intron 9	+
Leaf/Flag leaf/Shoot	2A-00557	2715	Hwayoung	LOC_Os02g13970	Complex I intermediate-associated protein 30 domain containing protein	intron 12	+
Leaf/Flag leaf/Shoot	2A-00558	2715	Hwayoung	LOC_Os02g13970	Complex I intermediate-associated protein 30 domain containing protein	intron 12	+
Leaf/Flag leaf/Shoot	2C-40630	2717	Dongjin	LOC_Os02g13970	Complex I intermediate-associated protein 30 domain containing protein	intron 11	+
Leaf/Flag leaf/Shoot	3A-08938	2715	Dongjin	LOC_Os02g13970	Complex I intermediate-associated protein 30 domain containing protein	intron 1	+
Leaf/Flag leaf/Shoot	2A-00584	2715	Hwayoung	LOC_Os02g13970	Complex I intermediate-associated protein 30 domain containing protein	intron 12	+
Leaf/Flag leaf/Shoot	K-04876	2715	kitaake	LOC_Os02g47620	hydrolase, alpha/beta fold family domain containing protein	ATG 229	+
Leaf/Flag leaf/Shoot	4A-04214	2715	Dongjin	LOC_Os10g14870	heavy metal-associated domain containing protein	intron 3	+
Leaf/Flag leaf/Shoot	2D-10535	2772	Hwayoung	LOC_Os10g14870	heavy metal-associated domain containing protein	exon 4	+
Leaf/Flag leaf/Shoot	K-03173	2715	Kitaake	LOC_Os06g49120	Complex I intermediate-associated protein 30 domain containing protein	ATG 29	+
Leaf/Flag leaf/Shoot	1A-23902	2707	Hwayoung	LOC_Os09g12540	chlorophyll A-B binding protein	exon 5	+
Leaf/Flag leaf/Shoot	1B-02942	2715	Dongjin	LOC_Os04g42800	photosystem-II repair protein	exon 2	+
Leaf/Flag leaf/Shoot	1C-06754	2707	Hwayoung	LOC_Os02g10120	lipoxygenase	ATG 82	+
Leaf/Flag leaf/Shoot	3A-08377	2715	Dongjin	LOC_Os02g10120	lipoxygenase	ATG 61	+
Leaf/Flag leaf/Shoot	3A-16236	2715	Dongjin	LOC_Os02g10120	lipoxygenase	ATG 70	+
Leaf/Flag leaf/Shoot	1A-09931	2717	Dongjin	LOC_Os01g71720	amino acid permease family protein	intron 4	+
Leaf/Flag leaf/Shoot	K-04720	2715	Kitaake	LOC_Os01g71720	amino acid permease family protein	intron 4	+
Leaf/Flag leaf/Shoot	3A-10541	2715	Dongjin	LOC_Os04g54790	ELMO/CED-12 family protein	exon 21	+
Leaf/Flag leaf/Shoot	3A-14469	2715	Dongjin	LOC_Os04g54790	ELMO/CED-12 family protein	exon 19	+
Leaf/Flag leaf/Shoot	3A-16046	2715	Dongjin	LOC_Os04g54790	ELMO/CED-12 family protein	intron 2	+
Leaf/Flag leaf/Shoot	1B-18127	2717	Dongjin	LOC_Os03g62780	S1 RNA binding domain containing protein	intron 5	+
Leaf/Flag leaf/Shoot	3A-09602	2715	Dongjin	LOC_Os03g62780	S1 RNA binding domain containing protein	ATG 245	+
Leaf/Flag leaf/Shoot	4A-02620	2715	Dongjin	LOC_Os04g35280	neutral/alkaline invertase	exon 3	+
Leaf/Flag leaf/Shoot	2A-80050	2715	Dongjin	LOC_Os01g51980	alliin lyase precursor	exon 3	+
Leaf/Flag leaf/Shoot	1A-24411	2707	Hwayoung	LOC_Os03g27040	heavy metal-associated domain containing protein	ATG 46	+
Leaf/Flag leaf/Shoot	1A-24708	2707	Hwayoung	LOC_Os03g27040	heavy metal-associated domain containing protein	ATG 46	+
Leaf/Flag leaf/Shoot	1C-02170	2707	Hwayoung	LOC_Os03g27040	heavy metal-associated domain containing protein	ATG 46	+
Leaf/Flag leaf/Shoot	1C-07144	2707	Hwayoung	LOC_Os03g27040	heavy metal-associated domain containing protein	ATG 126	+
Leaf/Flag leaf/Shoot	1D-02504	2707	Hwayoung	LOC_Os03g27040	heavy metal-associated domain containing protein	ATG 46	+
Leaf/Flag leaf/Shoot	1D-04719	2707	Hwayoung	LOC_Os03g27040	heavy metal-associated domain containing protein	ATG 46	+
Leaf/Flag leaf/Shoot	1E-01714	2707	Hwayoung	LOC_Os03g27040	heavy metal-associated domain containing protein	ATG 126	+
Leaf/Flag leaf/Shoot	2B-80115	2707	Hwayoung	LOC_Os03g27040	heavy metal-associated domain containing protein	ATG 46	+
Leaf/Flag leaf/Shoot	K-01185	2715	Kitaake	LOC_Os03g12990	phytosulfokines precursor	exon 2	+
Leaf/Flag leaf/Shoot	2A-00196	2715	Dongjin	LOC_Os11g26160	RNA polymerase sigma factor	exon 1	+
Leaf/Flag leaf/Shoot	2A-00296	2715	Dongjin	LOC_Os11g26160	RNA polymerase sigma factor	ATG 1	+
Leaf/Flag leaf/Shoot	2A-00214	2715	Dongjin	LOC_Os11g26160	RNA polymerase sigma factor	ATG 201	+
Leaf/Flag leaf/Shoot	2C-40291	2717	Dongjin	LOC_Os11g35390	MYB family transcription factor	intron 2	+
Leaf/Flag leaf/Shoot	1A-20138	2717	Dongjin	LOC_Os10g41100	CCT motif family protein	intron 1	+
Leaf/Flag leaf/Shoot	3A-00486	2715	Dongjin	LOC_Os10g41100	CCT motif family protein	intron 1	+
Leaf/Flag leaf/Shoot	3A-00489	2715	Dongjin	LOC_Os10g41100	CCT motif family protein	intron 1	+
Leaf/Flag leaf/Shoot	4A-50722	2715	Dongjin	LOC_Os10g41100	CCT motif family protein	exon 1	+
Leaf/Flag leaf/Shoot	1B-00934	2715	Dongjin	LOC_Os01g58760	bZIP transcription factor domain containing protein	ATG 263	+
Leaf/Flag leaf/Shoot	1B-02625	2715	Dongjin	LOC_Os01g58760	bZIP transcription factor domain containing protein	ATG 265	+
Root/Root hair	K-05973	2715	kitaake	LOC_Os11g08380	1-aminocyclopropane-1-carboxylate oxidase	exon 3	+
Root/Root hair	3A-17678	2715	Dongjin	LOC_Os11g42960	integral membrane protein TIGR01569 containing protein	exon 2	+
Root/Root hair	3A-07564	2715	Dongjin	LOC_Os01g50160	MDR-like ABC transporter	intron 10	+
Root/Root hair	3A-07928	2715	Dongjin	LOC_Os01g50160	MDR-like ABC transporter	exon 12	+
Root/Root hair	3A-09845	2715	Dongjin	LOC_Os01g50160	MDR-like ABC transporter	exon 12	+
Root/Root hair	3A-11123	2715	Dongjin	LOC_Os01g50160	MDR-like ABC transporter	intron 2	+
Root/Root hair	3A-11217	2715	Dongjin	LOC_Os01g50160	MDR-like ABC transporter	intron 2	+
Root/Root hair	3A-50257	2715	Dongjin	LOC_Os01g50160	MDR-like ABC transporter	intron 1	+
Root/Root hair	3C-00393	2717	Dongjin	LOC_Os01g50160	MDR-like ABC transporter	exon 4	+
Root/Root hair	3A-11218	2715	Dongjin	LOC_Os01g50160	MDR-like ABC transporter	intron 2	+
Root/Root hair	3A-11220	2715	Dongjin	LOC_Os01g50160	MDR-like ABC transporter	intron 2	+
Root/Root hair	2C-60170	2717	Dongjin	LOC_Os06g11210	12-oxophytodienoate reductase	ATG 39	+
Root/Root hair	1C-14020	2707	Hwayoung	LOC_Os04g04330	receptor-like protein kinase 2 precursor	exon 1	+
Root/Root hair	1A-12924	2715	Dongjin	LOC_Os10g01640	decarboxylase	intron 2	+
Root/Root hair	1B-21820	2717	Dongjin	LOC_Os10g01640	decarboxylase	intron 3	+
Root/Root hair	2D-40505	2772	Dongjin	LOC_Os01g52660	POEI51 - Pollen Ole e I allergen and extensin family protein precursor	ATG 263	+
Root/Root hair	2D-30905	2772	Hwayoung	LOC_Os08g02230	FAD-binding and arabino-lactone oxidase domains containing protein	exon 2	+
Root/Root hair	2D-30911	2772	Hwayoung	LOC_Os08g02230	FAD-binding and arabino-lactone oxidase domains containing protein	exon 2	+
Root/Root hair	3A-15536	2715	Dongjin	LOC_Os06g44280	retrotransposon protein, Ty3-gypsy subclass	exon 1	+
Root/Root hair	4A-00499	2715	Dongjin	LOC_Os06g44280	retrotransposon protein, Ty3-gypsy subclass	exon 1	+
Root/Root hair	4A-50856	2715	Dongjin	LOC_Os05g20100	glycerol-3-phosphate acyltransferase	ATG 213	+
Root/Root hair	3A-08132	2715	Dongjin	LOC_Os03g27590	OsSCP18 - Putative Serine Carboxypeptidase homologue	intron 9	+
Root/Root hair	3A-10675	2715	Dongjin	LOC_Os03g27590	OsSCP18 - Putative Serine Carboxypeptidase homologue	intron 7	+
Root/Root hair	3A-14853	2715	Dongjin	LOC_Os03g27590	OsSCP18 - Putative Serine Carboxypeptidase homologue	intron 8	+
Root/Root hair	4A-00535	2715	Dongjin	LOC_Os03g27590	OsSCP18 - Putative Serine Carboxypeptidase homologue	intron 9	+
Root/Root hair	3A-02716	2715	Dongjin	LOC_Os03g46150	LTPL72 - Protease inhibitor/seed storage/LTP family protein precursor	ATG 100	+
Root/Root hair	K-00252	2715	Kitaake	LOC_Os03g62060	hydrolase	intron 3	+
Root/Root hair	2B-20513	2707	Hwayoung	LOC_Os04g56930	glycosyl hydrolases	intron 1	+
Root/Root hair	3A-02359	2715	Dongjin	LOC_Os04g56930	glycosyl hydrolases	exon 6	+
Root/Root hair	2D-10122	2772	Dongjin	LOC_Os04g19960	retrotransposon protein, unclassified	ATG 131	+
Root/Root hair	1A-21410	2717	Dongjin	LOC_Os09g12240	serine/threonine-protein kinase BRI1-like 1 precursor	intron 1	+
Root/Root hair	2D-41660	2772	Hwayoung	LOC_Os09g12240	serine/threonine-protein kinase BRI1-like 1 precursor	intron 1	+
Root/Root hair	2A-40017	2715	Dongjin	LOC_Os07g44590	peroxidase precursor	exon 1	+
Root/Root hair	2D-00681	2772	Hwayoung	LOC_Os07g44590	peroxidase precursor	ATG 252	+
Root/Root hair	2D-00706	2772	Hwayoung	LOC_Os07g44590	peroxidase precursor	exon 1	+
Root/Root hair	3D-01250	2772	Dongjin	LOC_Os11g03860	Ser/Thr protein kinase	ATG 198	+
Root/Root hair	3D-01469	2772	Dongjin	LOC_Os11g03860	Ser/Thr protein kinase	ATG 181	+
Root/Root hair	2B-60199	2707	Hwayoung	LOC_Os10g42750	CSLD1 - cellulose synthase-like family D	exon 1	+
Root/Root hair	3A-00457	2715	Dongjin	LOC_Os05g45900	endonuclease/exonuclease/phosphatase family domain containing protein	exon 1	+
Root/Root hair	4A-50567	2715	Dongjin	LOC_Os12g02240	expressed protein	exon 1	+
Seed/Embryo/Endosperm	4A-01180	2715	Dongjin	LOC_Os05g41970	SSA1 - 2S albumin seed storage family protein precursor	ATG 2	+
Seed/Embryo/Endosperm	4A-01566	2715	Dongjin	LOC_Os05g41970	SSA1 - 2S albumin seed storage family protein precursor	ATG 2	+
Seed/Embryo/Endosperm	4A-01512	2715	Dongjin	LOC_Os05g41970	SSA1 - 2S albumin seed storage family protein precursor	ATG 273	+
Seed/Embryo/Endosperm	3A-50610	2715	Dongjin	LOC_Os07g11630	LTPL163 - Protease inhibitor/seed storage/LTP family protein precursor	intron 1	+
Seed/Embryo/Endosperm	2D-30113	2772	Dongjin	LOC_Os02g12310	no apical meristem protein	exon 1	+
Seed/Embryo/Endosperm	3A-00159	2715	Dongjin	LOC_Os06g30370	osMFT1 MFT-Like1 homologous to Mother of FT and TFL1 gene; contains Pfam profile PF01161: Phosphatidylethanolamine-binding protein	intron 1	+
Seed/Embryo/Endosperm	3A-16667	2715	Dongjin	LOC_Os06g30370	osMFT1 MFT-Like1 homologous to Mother of FT and TFL1 gene; contains Pfam profile PF01161: Phosphatidylethanolamine-binding protein	intron 1	+
Seed/Embryo/Endosperm	4A-03682	2715	Dongjin	LOC_Os12g42670	expressed protein	ATG 217	+
Seed/Embryo/Endosperm	2D-40227	2772	Dongjin	LOC_Os01g68820	expressed protein	ATG 190	+
Seed/Embryo/Endosperm	2D-20515	2772	Hwayoung	LOC_Os08g09700	OsFBX270 - F-box domain containing protein	intron 4	+
Seed/Embryo/Endosperm	3A-50217	2715	Dongjin	LOC_Os09g27990	annexin	exon 4	+
Seed/Embryo/Endosperm	3B-00472	2707	Hwayoung	LOC_Os09g27990	annexin	exon 3	+
Seed/Embryo/Endosperm	1C-01171	2707	Hwayoung	LOC_Os01g74590	MYB family transcription factor	ATG 278	+
Seed/Embryo/Endosperm	1C-09340	2707	Hwayoung	LOC_Os04g44570	aquaporin protein	exon 3	+
Seed/Embryo/Endosperm	1C-11331	2707	Hwayoung	LOC_Os04g44570	aquaporin protein	exon 3	+
Seed/Embryo/Endosperm	3A-11328	2715	Dongjin	LOC_Os04g44570	aquaporin protein	ATG 223	+
Seed/Embryo/Endosperm	3A-12793	2715	Dongjin	LOC_Os04g44570	aquaporin protein	ATG 223	+
Seed/Embryo/Endosperm	3A-12992	2715	Dongjin	LOC_Os04g44570	aquaporin protein	ATG 209	+
Seed/Embryo/Endosperm	3A-12995	2715	Dongjin	LOC_Os04g44570	aquaporin protein	ATG 180	+
Seed/Embryo/Endosperm	3A-13034	2715	Dongjin	LOC_Os04g44570	aquaporin protein	ATG 223	+
Seed/Embryo/Endosperm	3A-13055	2715	Dongjin	LOC_Os04g44570	aquaporin protein	ATG 53	+
Seed/Embryo/Endosperm	K-06219	2715	kitaake	LOC_Os03g02180	cytochrome P450	exon 2	+
Seed/Embryo/Endosperm	1A-12208	2715	Dongjin	LOC_Os01g07930	zinc finger C-x8-C-x5-C-x3-H type family protein	ATG 201	+
Seed/Embryo/Endosperm	1B-00702	2715	Dongjin	LOC_Os01g07930	zinc finger C-x8-C-x5-C-x3-H type family protein	exon 1	+
Seed/Embryo/Endosperm	2B-20260	2707	Hwayoung	LOC_Os02g09190	cytochrome P450	exon 3	+
Seed/Embryo/Endosperm	3A-02384	2715	Dongjin	LOC_Os09g39920	retrotransposon protein, unclassified	exon 4	+
Seed/Embryo/Endosperm	1A-10540	2715	Dongjin	LOC_Os05g05790	double-stranded RNA binding motif containing protein	exon 3	+
Seed/Embryo/Endosperm	1A-11427	2715	Dongjin	LOC_Os05g05790	double-stranded RNA binding motif containing protein	exon 3	+
Anther/Pollen	2A-20413	2715	Hwayoung	LOC_Os06g49470	peptidyl-prolyl cis-trans isomerase	intron 1	+
Anther/Pollen	3D-00549	2772	Dongjin	LOC_Os06g45160	pollen allergen	ATG 277	+
Anther/Pollen	2D-41188	2772	Hwayoung	LOC_Os07g17310	B12D protein	intron 2	+
Anther/Pollen	3D-01106	2772	Hwayoung	LOC_Os07g17310	B12D protein	intron 2	+
Anther/Pollen	2D-40281	2772	Dongjin	LOC_Os01g46850	expressed protein	ATG 147	+
Anther/Pollen	1A-14740	2717	Dongjin	LOC_Os02g04030	phosphatidylinositol transfer	exon 1	+
Anther/Pollen	1D-01813	2707	Daesan	LOC_Os02g04030	phosphatidylinositol transfer	exon 10	+
Anther/Pollen	2C-40537	2717	Dongjin	LOC_Os02g04030	phosphatidylinositol transfer	exon 9	+
Anther/Pollen	2B-50009	2707	Hwayoung	LOC_Os03g52870	WD-40 repeat family protein	ATG 74	+
Anther/Pollen	4A-00030	2715	Dongjin	LOC_Os01g33300	polygalacturonase	exon 3	+
Anther/Pollen	4A-01903	2715	Dongjin	LOC_Os01g33300	polygalacturonase	exon 3	+
Anther/Pollen	2D-40567	2772	Dongjin	LOC_Os03g08610	leucine-rich repeat family protein	exon 2	+
Anther/Pollen	1A-24902	2707	Hwayoung	LOC_Os02g09450	glycerophosphoryl diester phosphodiesterase family protein	exon 6	+
Anther/Pollen	2D-01301	2772	Hwayoung	LOC_Os01g05100	expressed protein	ATG 42	+
Anther/Pollen	2D-01115	2772	Hwayoung	LOC_Os01g05100	expressed protein	exon 1	+
Anther/Pollen	2A-20626	2715	Dongjin	LOC_Os01g13270	AGC_PVPK_like_kin82y.4 - ACG kinases include homologs to PKA, PKG and PKC	exon 1	+
Anther/Pollen	2A-40556	2715	Dongjin	LOC_Os01g13270	AGC_PVPK_like_kin82y.4 - ACG kinases include homologs to PKA, PKG and PKC	exon 1	+
Anther/Pollen	2A-60052	2715	Dongjin	LOC_Os01g13270	AGC_PVPK_like_kin82y.4 - ACG kinases include homologs to PKA, PKG and PKC	exon 1	+
Anther/Pollen	3A-17519	2715	Dongjin	LOC_Os03g37120	retrotransposon protein, unclassified	intron 6	+
Anther/Pollen	2D-21567	2772	Dongjin	LOC_Os03g12570	expressed protein	exon 24	+
Anther/Pollen	2D-21569	2772	Dongjin	LOC_Os03g12570	expressed protein	exon 24	+
Anther/Pollen	2D-40647	2772	Dongjin	LOC_Os03g12570	expressed protein	exon 24	+
Anther/Pollen	1A-16624	2717	Dongjin	LOC_Os02g36950	uncharacterized Cys-rich domain containing protein	exon 3	+
Anther/Pollen	1A-16644	2717	Dongjin	LOC_Os02g36950	uncharacterized Cys-rich domain containing protein	exon 3	+
Anther/Pollen	2B-10200	2707	Hwayoung	LOC_Os05g38960	expressed protein	intron 2	+
Anther/Pollen	2D-20216	2772	Dongjin	LOC_Os06g48980	protein kinase APK1B, chloroplast precursor	ATG 104	+
Anther/Pollen	3A-00157	2715	Dongjin	LOC_Os01g55520	ATROPGEF7/ROPGEF7	exon 5	+
Anther/Pollen	3A-13129	2715	Dongjin	LOC_Os01g55520	ATROPGEF7/ROPGEF7	exon 7	+
Anther/Pollen	3A-60905	2715	Dongjin	LOC_Os01g55520	ATROPGEF7/ROPGEF7	exon 5	+
Anther/Pollen	3A-05539	2715	Dongjin	LOC_Os12g37660	pectinesterase	exon 5	+
Anther/Pollen	3A-01913	2715	Dongjin	LOC_Os06g40570	GRAM and C2 domains containing protein	ATG 89	+
Anther/Pollen	3A-09639	2715	Dongjin	LOC_Os01g13710	transposon protein, unclassified	exon 2	+
Anther/Pollen	4A-02672	2715	Dongjin	LOC_Os05g09050	MLO domain containing protein	intron 7	+
Ubiquitous	3D-01250	2772	Dongjin	LOC_Os03g46770	RNA recognition motif containing protein	intron 1	+
Ubiquitous	3D-01314	2772	Dongjin	LOC_Os03g46770	RNA recognition motif containing protein	intron 1	+
Ubiquitous	3D-01391	2772	Dongjin	LOC_Os03g46770	RNA recognition motif containing protein	intron 1	+
Ubiquitous	4A-04197	2715	Dongjin	LOC_Os03g08010	elongation factor Tu	ATG 33	+
Ubiquitous	5A-00037	2715	Dongjin	LOC_Os03g08010	elongation factor Tu	ATG 293	+
Ubiquitous	3A-13562	2715	Dongjin	LOC_Os04g57220	ubiquitin-conjugating enzyme	ATG 30	+
Ubiquitous	3A-11240	2715	Dongjin	LOC_Os11g26850	erythronate-4-phosphate dehydrogenase	exon 2	+
Ubiquitous	3A-60418	2715	Dongjin	LOC_Os11g26850	erythronate-4-phosphate dehydrogenase	exon 1	+
Ubiquitous	3D-00041	2772	Dongjin	LOC_Os11g05050	stem-specific protein TSJT1	exon 3	+
Ubiquitous	3A-05916	2715	Dongjin	LOC_Os04g42090	CPuORF7 - conserved peptide uORF-containing transcript	intron 1	+
Ubiquitous	1D-02108	2707	Hwayoung	LOC_Os04g47690	HMG1/2	ATG 144	+
Ubiquitous	2A-40374	2715	Hwayoung	LOC_Os04g47690	HMG1/2	intron 4	+
Ubiquitous	K-02907	2715	Kitaake	LOC_Os03g22270	auxin-repressed protein	intron 4	+
Ubiquitous	2C-00215	2717	Dongjin	LOC_Os04g37690	RNA recognition motif containing protein	intron 1	+
Ubiquitous	2C-40416	2717	Dongjin	LOC_Os04g37690	RNA recognition motif containing protein	intron 1	+
Ubiquitous	3A-05965	2715	Dongjin	LOC_Os03g13170	ubiquitin fusion protein	ATG 171	+
Ubiquitous	3A-15256	2715	Dongjin	LOC_Os03g13170	ubiquitin fusion protein	ATG 153	+
Ubiquitous	3A-51442	2715	Dongjin	LOC_Os07g26690	aquaporin protein	intron 1	+
Ubiquitous	1B-16041	2717	Dongjin	LOC_Os11g09280	OsPDIL1-1 protein disulfide isomerase PDIL1-1	exon 10	+
Ubiquitous	1B-17101	2717	Dongjin	LOC_Os11g09280	OsPDIL1-1 protein disulfide isomerase PDIL1-1	exon 10	+
Ubiquitous	3A-50595	2715	Dongjin	LOC_Os11g09280	OsPDIL1-1 protein disulfide isomerase PDIL1-1	intron 5	+
Ubiquitous	3A-06195	2715	Dongjin	LOC_Os11g09280	OsPDIL1-1 protein disulfide isomerase PDIL1-1	ATG 91	+
Ubiquitous	1C-03430	2707	Hwayoung	LOC_Os06g37180	ATP synthase	exon 7	+
Ubiquitous	3A-05125	2715	Dongjin	LOC_Os07g48780	OsCam1-2 - Calmodulin	intron 1	+
Ubiquitous	3A-14740	2715	Dongjin	LOC_Os03g08500	AP2 domain containing protein	ATG 236	+
Ubiquitous	K-04623	2715	Kitaake	LOC_Os09g38030	UTP--glucose-1-phosphate uridylyltransferase	intron 13	+
Ubiquitous	3A-08936	2715	Dongjin	LOC_Os08g39140	heat shock protein	ATG 17	+
Ubiquitous	3A-10539	2715	Dongjin	LOC_Os08g39140	heat shock protein	ATG 71	+
Ubiquitous	2D-00012	2772	Dongjin	LOC_Os08g39140	heat shock protein	exon 2	+
Ubiquitous	1B-03914	2715	dongjin	LOC_Os01g49190	ATP synthase	ATG 182	+
Ubiquitous	1C-10734	2707	Hwayoung	LOC_Os03g58840	vesicle-associated membrane protein	exon 2	+
Ubiquitous	4A-00197	2715	Dongjin	LOC_Os03g58840	vesicle-associated membrane protein	intron 1	+
Ubiquitous	3A-08657	2715	Dongjin	LOC_Os05g33380	fructose-bisphospate aldolase isozyme	exon 2	+
Ubiquitous	1B-10131	2717	Dongjin	LOC_Os08g33370	14-3-3 protein	exon 2	+
Ubiquitous	2D-01333	2772	Hwayoung	LOC_Os11g06890	vacuolar ATP synthase	exon 3	+
Ubiquitous	2C-10503	2717	Dongjin	LOC_Os04g35300	SLL1 protein	exon 1	+
Ubiquitous	1B-09239	2717	Dongjin	LOC_Os11g04480	peflin	exon 5	+
Ubiquitous	3A-14407	2715	Dongjin	LOC_Os11g04480	peflin	ATG 135	+
Ubiquitous	3A-51389	2715	Dongjin	LOC_Os09g02700	polyadenylate-binding protein	exon 7	+
Ubiquitous	3B-00286	2707	Hwayoung	LOC_Os09g02700	polyadenylate-binding protein	exon 9	+
Ubiquitous	3A-06028	2715	Dongjin	LOC_Os01g70170	transaldolase	exon 1	+
Ubiquitous	3A-50159	2715	Dongjin	LOC_Os01g37800	ras-related protein	intron 2	+
Ubiquitous	3A-03274	2715	Dongjin	LOC_Os01g72080	calmodulin-like protein 1	ATG 60	+
Ubiquitous	3A-05795	2715	Dongjin	LOC_Os01g72080	calmodulin-like protein 1	exon 1	+
Ubiquitous	3A-50775	2715	Dongjin	LOC_Os01g72080	calmodulin-like protein 1	exon 1	+
Ubiquitous	3A-50787	2715	Dongjin	LOC_Os01g72080	calmodulin-like protein 1	ATG 19	+
Ubiquitous	4A-01559	2715	Dongjin	LOC_Os01g72080	calmodulin-like protein 1	exon 1	+
Ubiquitous	2B-00283	2707	Hwayoung	LOC_Os08g44460	expressed protein	ATG 103	+
Ubiquitous	2B-20171	2707	Hwayoung	LOC_Os08g44460	expressed protein	ATG 100	+
Ubiquitous	3A-17634	2715	Dongjin	LOC_Os08g44460	expressed protein	ATG 26	+
Ubiquitous	3A-06480	2715	Dongjin	LOC_Os07g39870	eukaryotic peptide chain release factor subunit 1-1	exon 1	+
Ubiquitous	2B-20293	2707	Hwayoung	LOC_Os02g53420	DnaK family protein	exon 6	+
Ubiquitous	2D-30696	2772	Hwayoung	LOC_Os03g40270	alpha-1,4-glucan-protein synthase	exon 3	+
Ubiquitous	2D-40046	2772	Dongjin	LOC_Os03g40270	alpha-1,4-glucan-protein synthase	exon 2	+
Ubiquitous	2D-40472	2772	Dongjin	LOC_Os03g40270	alpha-1,4-glucan-protein synthase	ATG 38	+
Ubiquitous	3D-00537	2772	Dongjin	LOC_Os03g40270	alpha-1,4-glucan-protein synthase	exon 1	+
Ubiquitous	3A-02434	2715	Dongjin	LOC_Os01g15010	miro	intron 2	+
Ubiquitous	K-00959	2715	Kitaake	LOC_Os01g15010	miro	intron 2	+
Ubiquitous	3A-05749	2715	Dongjin	LOC_Os02g26700	cation transport regulator-like protein 1	exon 7	+
Ubiquitous	3A-50420	2715	Dongjin	LOC_Os01g60190	2,3-bisphosphoglycerate-independent phosphoglycerate mutase	intron 8	+
Ubiquitous	1B-06640	2715	Dongjin	LOC_Os02g02870	glycine-rich protein 2	ATG 206	+
Ubiquitous	2C-50108	2717	Dongjin	LOC_Os02g02870	glycine-rich protein 2	ATG 152	+
Ubiquitous	5A-00191	2715	Dongjin	LOC_Os03g01910	transcription factor BTF3	exon 12	+
Ubiquitous	3A-07079	2715	Dongjin	LOC_Os11g34450	14-3-3 protein	intron 2	+
Ubiquitous	4A-00076	2715	Dongjin	LOC_Os11g34450	14-3-3 protein	intron 1	+
Ubiquitous	2D-00098	2772	Dongjin	LOC_Os06g30750	reticulon domain containing protein	exon 5	+
Ubiquitous	3A-50942	2715	Dongjin	LOC_Os09g32810	ribulose-phosphate 3-epimerase	intron 4	+
Ubiquitous	3A-60036	2715	Dongjin	LOC_Os09g32810	ribulose-phosphate 3-epimerase	intron 4	+
Ubiquitous	3A-60050	2715	Dongjin	LOC_Os09g32810	ribulose-phosphate 3-epimerase	intron 4	+
Ubiquitous	1C-02749	2707	Hwayoung	LOC_Os04g17100	heavy metal-associated domain containing protein	ATG 274	+
Ubiquitous	1C-04419	2707	Hwayoung	LOC_Os04g17100	heavy metal-associated domain containing protein	ATG 273	+
Ubiquitous	1D-02749	2707	Hwayoung	LOC_Os04g17100	heavy metal-associated domain containing protein	ATG 219	+
Ubiquitous	3B-00613	2707	Hwayoung	LOC_Os04g17100	heavy metal-associated domain containing protein	ATG 274	+
Ubiquitous	4A-04054	2715	Dongjin	LOC_Os06g15990	aldehyde dehydrogenase	intron 1	+
Ubiquitous	3A-51959	2715	Dongjin	LOC_Os06g15990	aldehyde dehydrogenase	intron 1	+
Ubiquitous	1A-22845	2717	Dongjin	LOC_Os12g05050	stem-specific protein TSJT1	exon 3	+
Ubiquitous	1B-05513	2715	Dongjin	LOC_Os05g41210	OsCam2 - Calmodulin	intron 1	+
Ubiquitous	1B-05605	2715	Dongjin	LOC_Os05g41210	OsCam2 - Calmodulin	intron 1	+
Ubiquitous	1B-05610	2715	Dongjin	LOC_Os05g41210	OsCam2 - Calmodulin	intron 1	+
Ubiquitous	1B-05905	2715	Dongjin	LOC_Os05g41210	OsCam2 - Calmodulin	intron 1	+
Ubiquitous	2A-40221	2715	Hwayoung	LOC_Os05g41210	OsCam2 - Calmodulin	intron 1	+
Ubiquitous	2A-80020	2715	Dongjin	LOC_Os05g41210	OsCam2 - Calmodulin	intron 1	+
Ubiquitous	4A-00673	2715	Dongjin	LOC_Os05g41210	OsCam2 - Calmodulin	intron 1	+
Ubiquitous	2B-00425	2707	Hwayoung	LOC_Os03g24380	glutathione peroxidase domain containing protein	ATG 134	+
Ubiquitous	3A-10484	2715	Dongjin	LOC_Os03g24380	glutathione peroxidase domain containing protein	exon 5	+
Ubiquitous	3B-00084	2707	Hwayoung	LOC_Os03g24380	glutathione peroxidase domain containing protein	intron 1	+
Ubiquitous	1D-02326	2707	Hwayoung	LOC_Os10g35870	cytochrome b5-like Heme/Steroid binding domain containing protein	exon 1	+
Ubiquitous	2D-40868	2772	Hwayoung	LOC_Os10g35870	cytochrome b5-like Heme/Steroid binding domain containing protein	exon 1	+
Ubiquitous	2B-10184	2707	Hwayoung	LOC_Os09g08390	CRAL/TRIO domain containing protein	exon 7	+
Ubiquitous	1E-02449	2707	Hwayoung	LOC_Os01g46070	lactate/malate dehydrogenase	exon 2	+
Ubiquitous	1E-05748	2717	Dongjin	LOC_Os01g46070	lactate/malate dehydrogenase	ATG 123	+
Ubiquitous	2D-00665	2772	Hwayoung	LOC_Os01g46070	lactate/malate dehydrogenase	ATG 108	+
Ubiquitous	1B-07442	2717	Dongjin	LOC_Os01g23620	miro	exon 3	+
Ubiquitous	1B-07501	2717	Dongjin	LOC_Os01g23620	miro	exon 3	+
Ubiquitous	1B-15022	2717	Dongjin	LOC_Os01g23620	miro	exon 3	+
Ubiquitous	1A-15019	2717	Dongjin	LOC_Os04g50970	seed specific protein Bn15D1B	exon 2	+
Ubiquitous	3A-09315	2715	Dongjin	LOC_Os04g50970	seed specific protein Bn15D1B	intron 1	+
Ubiquitous	K-01674	2715	Kitaake	LOC_Os05g18770	Sad1 / UNC-like C-terminal domain containing protein	exon 2	+
Ubiquitous	2D-01220	2772	Hwayoung	LOC_Os06g13810	pyrophosphate--fructose 6-phosphate 1-phosphotransferase subunit beta	exon 10	+
Ubiquitous	2D-31306	2772	Hwayoung	LOC_Os06g13810	pyrophosphate--fructose 6-phosphate 1-phosphotransferase subunit beta	exon 10	+
Ubiquitous	2D-31392	2772	Hwayoung	LOC_Os06g13810	pyrophosphate--fructose 6-phosphate 1-phosphotransferase subunit beta	exon 10	+
Ubiquitous	3A-14389	2715	Dongjin	LOC_Os02g15310	RNA recognition motif containing protein	exon 1	+
Ubiquitous	1B-20101	2717	Dongjin	LOC_Os10g35990	DEAD-box ATP-dependent RNA helicase	ATG 188	+
Ubiquitous	1E-02639	2707	Hwayoung	LOC_Os10g35990	DEAD-box ATP-dependent RNA helicase	ATG 231	+
Ubiquitous	1E-02640	2707	Hwayoung	LOC_Os10g35990	DEAD-box ATP-dependent RNA helicase	ATG 231	+
Ubiquitous	3D-02460	2772	Dongjin	LOC_Os10g35990	DEAD-box ATP-dependent RNA helicase	ATG 263	+
Ubiquitous	3D-01883	2772	Hwayoung	LOC_Os02g10310	fumarylacetoacetase	exon 4	+
Ubiquitous	3D-02061	2772	Hwayoung	LOC_Os02g10310	fumarylacetoacetase	exon 4	+
Ubiquitous	3D-01973	2772	Hwayoung	LOC_Os02g10310	fumarylacetoacetase	intron 4	+
Ubiquitous	3A-15669	2715	Dongjin	LOC_Os03g13590	potyvirus VPg interacting protein	ATG 141	+
Ubiquitous	K-05714	2715	kitaake	LOC_Os03g13590	potyvirus VPg interacting protein	ATG 157	+
Ubiquitous	1C-08430	2707	Hwayoung	LOC_Os10g27230	endonuclease/exonuclease/phosphatase family domain containing protein	ATG 285	+
Ubiquitous	3B-00683	2707	Hwayoung	LOC_Os05g40420	2,3-bisphosphoglycerate-independent phosphoglycerate mutase	exon 5	+
Ubiquitous	K-05558	2715	kitaake	LOC_Os05g22260	crooked neck	exon 2	+
Ubiquitous	2B-20100	2707	Hwayoung	LOC_Os02g49980	ADP-ribosylation factor	exon 5	+
Ubiquitous	2B-20111	2707	Hwayoung	LOC_Os02g49980	ADP-ribosylation factor	exon 5	+
Ubiquitous	2B-20188	2707	Hwayoung	LOC_Os02g49980	ADP-ribosylation factor	exon 5	+
Ubiquitous	2B-20215	2707	Hwayoung	LOC_Os02g49980	ADP-ribosylation factor	exon 5	+
Ubiquitous	2B-20261	2707	Hwayoung	LOC_Os02g49980	ADP-ribosylation factor	intron 4	+
Ubiquitous	2B-20266	2707	Hwayoung	LOC_Os02g49980	ADP-ribosylation factor	exon 5	+
Ubiquitous	2B-20271	2707	Hwayoung	LOC_Os02g49980	ADP-ribosylation factor	exon 5	+
Ubiquitous	2B-20369	2707	Hwayoung	LOC_Os02g49980	ADP-ribosylation factor	exon 5	+
Ubiquitous	4A-03172	2715	Dongjin	LOC_Os02g49980	ADP-ribosylation factor	exon 5	+
Ubiquitous	1A-23208	2717	Dongjin	LOC_Os04g58750	protein kinase family protein	intron 1	+
Ubiquitous	1D-05848	2707	Hwayoung	LOC_Os03g04920	multidrug resistance-associated protein	ATG 297	+
Ubiquitous	3A-09139	2715	Dongjin	LOC_Os12g44000	ubiquitin-conjugating enzyme E2 W	ATG 40	+
Ubiquitous	4A-00301	2715	Dongjin	LOC_Os11g03470	bifunctional aspartokinase/homoserine dehydrogenase	exon 4	+
Ubiquitous	4A-01919	2715	Dongjin	LOC_Os07g33630	HEAT repeat family protein	ATG 168	+
Ubiquitous	5A-00271	2715	Dongjin	LOC_Os07g33630	HEAT repeat family protein	ATG 129	+
Ubiquitous	4A-02011	2715	Dongjin	LOC_Os07g33630	HEAT repeat family protein	ATG 238	+
Drought	1A-09643	2717	Dongjin	LOC_Os03g22190	expressed protein	exon 16	+
Drought	K-00538	2715	Kitaake	LOC_Os03g22190	expressed protein	intron 2	+
Drought	3A-52331	2715	Dongjin	LOC_Os03g21080	guanine nucleotide exchange factor	exon 29	+
Drought	1C-01745	2707	Hwayoung	LOC_Os07g40320	vesicle transport protein GOT1B	intron 5	+
Drought	1C-10745	2707	Hwayoung	LOC_Os07g40320	vesicle transport protein GOT1B	exon 4	+
Drought	1E-02610	2707	Hwayoung	LOC_Os07g40320	vesicle transport protein GOT1B	intron 2	+
Drought	2A-00530	2715	Hwayoung	LOC_Os07g40320	vesicle transport protein GOT1B	intron 2	+
Drought	3A-01968	2715	Dongjin	LOC_Os07g40320	vesicle transport protein GOT1B	intron 2	+
Drought	3A-14141	2715	Dongjin	LOC_Os07g40320	vesicle transport protein GOT1B	intron 2	+
Drought	3A-16619	2715	Dongjin	LOC_Os07g40320	vesicle transport protein GOT1B	ATG 295	+
Drought	3A-03417	2715	Dongjin	LOC_Os04g52290	PPR repeat domain containing protein	exon 1	+
Drought	1A-15323	2717	Dongjin	LOC_Os12g41670	expressed protein	exon 7	+
Drought	1A-15325	2717	Dongjin	LOC_Os12g41670	expressed protein	exon 7	+
Drought	1A-15943	2717	Dongjin	LOC_Os12g41670	expressed protein	exon 7	+
Drought	1A-16425	2717	Dongjin	LOC_Os12g41670	expressed protein	exon 7	+
Drought	3A-13738	2715	Dongjin	LOC_Os07g02710	expressed protein	intron 2	+
Drought	1C-08354	2707	Hwayoung	LOC_Os04g20220	elongation factor Tu	intron 3	+
Drought	3D-01883	2772	Hwayoung	LOC_Os02g10310	fumarylacetoacetase	exon 4	+
Drought	3D-02061	2772	Hwayoung	LOC_Os02g10310	fumarylacetoacetase	exon 4	+
Drought	3D-01973	2772	Hwayoung	LOC_Os02g10310	fumarylacetoacetase	intron 4	+
Drought	3A-09749	2715	Dongjin	LOC_Os02g17550	transposon protein, unclassified	intron 2	+
Drought	3A-01125	2715	Dongjin	LOC_Os10g40020	oxidoreductase, short chain dehydrogenase/reductase family domain containing family	intron 1	+
Drought	3A-09460	2715	Dongjin	LOC_Os10g40020	oxidoreductase, short chain dehydrogenase/reductase family domain containing family	intron 1	+
Drought	1B-22728	2715	Dongjin	LOC_Os01g15260	dynein light chain type 1 domain containing protein	intron 2	+
Drought	1B-06343	2715	Dongjin	LOC_Os04g40300	transglutaminase	exon 3	+
Drought	3D-01117	2772	Hwayoung	LOC_Os01g67590	oligopeptidase	ATG 160	+
Drought	3A-15064	2715	Dongjin	LOC_Os01g67590	oligopeptidase	intron 19	+
Drought	3D-01179	2772	Hwayoung	LOC_Os01g67590	oligopeptidase	ATG 92	+
Drought	K-00709	2715	Kitaake	LOC_Os06g35160	CAMK_KIN1/SNF1/Nim1_like.26 - CAMK includes calcium/calmodulin depedent protein kinases	ATG 283	+
Drought	K-01007	2715	Kitaake	LOC_Os06g35160	CAMK_KIN1/SNF1/Nim1_like.26 - CAMK includes calcium/calmodulin depedent protein kinases	ATG 283	+
Drought	1D-04455	2707	Hwayoung	LOC_Os02g04160	transcription elongation factor 1	exon 4	+
Drought	1C-04405	2707	Hwayoung	LOC_Os12g35740	retrotransposon protein, Ty1-copia subclass	exon 4	+
Drought	1B-24036	2715	Dongjin	LOC_Os03g62200	ammonium transporter protein	intron 2	+
Drought	1C-12607	2707	Hwayoung	LOC_Os03g62200	ammonium transporter protein	intron 2	+
Drought	1C-12609	2707	Hwayoung	LOC_Os03g62200	ammonium transporter protein	intron 2	+
Drought	1C-14202	2707	Hwayoung	LOC_Os03g62200	ammonium transporter protein	intron 2	+
Drought	2D-41567	2772	Hwayoung	LOC_Os03g62200	ammonium transporter protein	intron 2	+
Drought	3A-50080	2715	Dongjin	LOC_Os03g62200	ammonium transporter protein	ATG 28	+
Drought	2D-41568	2772	Hwayoung	LOC_Os03g62200	ammonium transporter protein	intron 2	+
Drought	1C-10935	2707	Hwayoung	LOC_Os03g62200	ammonium transporter protein	intron 2	+
Drought	K-02353	2715	Kitaake	LOC_Os03g62200	ammonium transporter protein	exon 3	+
Drought	3A-12308	2715	Dongjin	LOC_Os06g04510	enolase	exon 11	+
Drought	3A-12320	2715	Dongjin	LOC_Os06g04510	enolase	exon 11	+
Drought	1C-13828	2707	Hwayoung	LOC_Os12g20150	phosphoglucan, water dikinase, chloroplast precursor	intron 14	+
Drought	3A-01420	2715	Dongjin	LOC_Os12g20150	phosphoglucan, water dikinase, chloroplast precursor	intron 17	+
Drought	1B-18437	2717	Dongjin	LOC_Os05g04620	expressed protein	exon 2	+
Drought	3A-12677	2715	Dongjin	LOC_Os05g04620	expressed protein	intron 1	+
Drought	3A-12296	2715	Dongjin	LOC_Os03g17570	response regulator receiver domain containing protein	exon 5	+
Drought	3D-01565	2772	Dongjin	LOC_Os03g17570	response regulator receiver domain containing protein	intron 7	+
Drought	1A-12215	2715	Dongjin	LOC_Os03g03510	CAMK_KIN1/SNF1/Nim1_like.15 - CAMK includes calcium/calmodulin depedent protein kinases	intron 1	+
Drought	1A-18845	2715	Hwayoung	LOC_Os03g03510	CAMK_KIN1/SNF1/Nim1_like.15 - CAMK includes calcium/calmodulin depedent protein kinases	intron 1	+
Drought	2D-40196	2772	Dongjin	LOC_Os02g04640	Myb-like DNA-binding domain containing protein	intron 3	+
Drought	2D-40549	2772	Dongjin	LOC_Os02g04640	Myb-like DNA-binding domain containing protein	intron 3	+
Drought	1D-02504	2707	Hwayoung	LOC_Os06g11790	TLD family protein	ATG 298	+
Drought	1D-03644	2707	Hwayoung	LOC_Os08g29840	retrotransposon protein, unclassified	intron 6	+
Drought	2D-21354	2772	Dongjin	LOC_Os03g16060	expressed protein	intron 2	+
Drought	3A-16989	2715	Dongjin	LOC_Os01g06660	thiamine pyrophosphate enzyme, C-terminal TPP binding domain containing protein	exon 4	+
Drought	1B-22804	2715	Dongjin	LOC_Os02g56930	expressed protein	ATG 156	+
Drought	3A-15815	2715	Dongjin	LOC_Os02g56930	expressed protein	exon 1	+
Drought	K-04311	2715	Kitaake	LOC_Os02g56930	expressed protein	exon 1	+
Drought	K-04324	2715	Kitaake	LOC_Os02g56930	expressed protein	exon 1	+
Drought	1C-13808	2707	Hwayoung	LOC_Os06g08280	protein kinase domain containing protein	ATG 124	+
Drought	3A-04814	2715	Dongjin	LOC_Os06g08280	protein kinase domain containing protein	exon 9	+
Drought	K-05868	2715	kitaake	LOC_Os06g08280	protein kinase domain containing protein	intron 6	+
Drought	2D-40042	2772	Dongjin	LOC_Os02g20980	expressed protein	intron 8	+
Salinity	3A-02991	2715	Dongjin	LOC_Os08g34390	retrotransposon protein, unclassified	intron 1	+
Salinity	3A-13074	2715	Dongjin	LOC_Os08g34390	retrotransposon protein, unclassified	intron 1	+
Salinity	1B-17040	2717	Dongjin	LOC_Os05g46480	late embryogenesis abundant protein, group 3	exon 1	+
Salinity	1B-16037	2717	Dongjin	LOC_Os05g46480	late embryogenesis abundant protein, group 3	ATG 245	+
Salinity	3A-06868	2715	Dongjin	LOC_Os05g31670	AWPM-19-like membrane family protein	ATG 222	+
Salinity	4A-01216	2715	Dongjin	LOC_Os04g49980	late embryogenesis abundant group 1	ATG 105	+
Salinity	K-05519	2715	kitaake	LOC_Os05g47730	LTPL153 - Protease inhibitor/seed storage/LTP family protein precursor	ATG 35	+
Salinity	3A-11122	2715	Dongjin	LOC_Os01g19770	mitochondrial import inner membrane translocase subunit Tim17	ATG 184	+
Salinity	1B-09842	2717	Dongjin	LOC_Os06g21910	late embryogenesis abundant group 1	exon 2	+
Salinity	3A-00676	2715	Dongjin	LOC_Os06g35960	HSF-type DNA-binding domain containing protein	ATG 244	+
Salinity	2B-50330	2707	Hwayoung	LOC_Os03g19290	mitochondrial import inner membrane translocase subunit Tim17	exon 6	+
Salinity	1B-15327	2717	Dongjin	LOC_Os06g44190	expressed protein	ATG 215	+
Salinity	2B-10302	2707	Hwayoung	LOC_Os06g44190	expressed protein	ATG 237	+
Salinity	3D-00063	2772	Dongjin	LOC_Os06g44190	expressed protein	exon 1	+
Salinity	3D-00039	2772	Dongjin	LOC_Os06g44190	expressed protein	exon 1	+
Salinity	1C-03349	2707	Hwayoung	LOC_Os07g05940	9-cis-epoxycarotenoid dioxygenase 1, chloroplast precursor	ATG 133	+
Salinity	1B-19938	2717	Dongjin	LOC_Os04g43200	caleosin related protein	ATG 100	+
Salinity	1B-20515	2717	Dongjin	LOC_Os04g43200	caleosin related protein	intron 2	+
Salinity	2C-50320	2717	Dongjin	LOC_Os04g43200	caleosin related protein	ATG 100	+
Salinity	1C-04816	2707	Hwayoung	LOC_Os04g43200	caleosin related protein	exon 1	+
Salinity	1A-16909	2707	Hwayoung	LOC_Os01g46580	actin-related protein 2/3 complex subunit 2	intron 4	+
Salinity	3D-01638	2772	Dongjin	LOC_Os02g54140	hsp20/alpha crystallin family protein	ATG 13	+
Salinity	3D-01640	2772	Dongjin	LOC_Os02g54140	hsp20/alpha crystallin family protein	ATG 9	+
Salinity	3A-10296	2715	Dongjin	LOC_Os03g42520	expressed protein	exon 1	+
Salinity	2A-00461	2715	Hwayoung	LOC_Os04g08560	Similar to protein phosphatase 2C	intron 4	+
Salinity	3A-11599	2715	Dongjin	LOC_Os02g57840	remorin C-terminal domain containing protein	intron 3	+
Salinity	3A-50551	2715	Dongjin	LOC_Os02g57840	remorin C-terminal domain containing protein	intron 2	+
Salinity	3A-51707	2715	Dongjin	LOC_Os02g57840	remorin C-terminal domain containing protein	exon 3	+
Salinity	4A-03361	2715	Dongjin	LOC_Os02g57840	remorin C-terminal domain containing protein	intron 2	+
Salinity	4A-03868	2715	Dongjin	LOC_Os02g57840	remorin C-terminal domain containing protein	intron 2	+
Salinity	3A-60371	2715	Dongjin	LOC_Os02g57840	remorin C-terminal domain containing protein	ATG 194	+
Salinity	2D-20315	2772	Hwayoung	LOC_Os10g32810	beta-amylase	ATG 292	+
Salinity	2D-41186	2772	Hwayoung	LOC_Os10g32810	beta-amylase	ATG 292	+
Salinity	2D-41325	2772	Hwayoung	LOC_Os10g32810	beta-amylase	ATG 292	+
Salinity	3A-17045	2715	Dongjin	LOC_Os11g03300	NAC domain transcription factor	intron 2	+
Salinity	1A-14527	2717	Dongjin	LOC_Os03g21260	2,3-bisphosphoglycerate-independent phosphoglycerate mutase	exon 5	+
Salinity	1C-05215	2707	Hwayoung	LOC_Os03g21260	2,3-bisphosphoglycerate-independent phosphoglycerate mutase	exon 6	+
Salinity	1C-05247	2707	Hwayoung	LOC_Os03g21260	2,3-bisphosphoglycerate-independent phosphoglycerate mutase	exon 6	+
Salinity	1C-05326	2707	Hwayoung	LOC_Os03g21260	2,3-bisphosphoglycerate-independent phosphoglycerate mutase	exon 6	+
Salinity	2A-10326	2715	Dongjin	LOC_Os03g21260	2,3-bisphosphoglycerate-independent phosphoglycerate mutase	exon 5	+
Salinity	3A-01347	2715	Dongjin	LOC_Os03g21260	2,3-bisphosphoglycerate-independent phosphoglycerate mutase	exon 9	+
Salinity	3A-17591	2715	Dongjin	LOC_Os03g21260	2,3-bisphosphoglycerate-independent phosphoglycerate mutase	exon 5	+
Salinity	3A-50481	2715	Dongjin	LOC_Os03g21260	2,3-bisphosphoglycerate-independent phosphoglycerate mutase	exon 9	+
Salinity	1A-12836	2715	Dongjin	LOC_Os07g41160	protein of unknown function DUF1675 domain containing protein	intron 1	+
Salinity	1A-24931	2715	Dongjin	LOC_Os07g41160	protein of unknown function DUF1675 domain containing protein	intron 1	+
Cold	3A-52091	2715	Dongjin	LOC_Os05g25770	WRKY45	intron 2	+
Cold	4A-00098	2715	Dongjin	LOC_Os05g25770	WRKY45	intron 2	+
Cold	2A-20413	2715	Hwayoung	LOC_Os06g49470	peptidyl-prolyl cis-trans isomerase	intron 1	+
Cold	2B-00384	2707	Hwayoung	LOC_Os04g33820	OsFBX132 - F-box domain containing protein	ATG 116	+
Cold	1C-05318	2707	Hwayoung	LOC_Os08g34580	trehalose-6-phosphate synthase	intron 2	+
Cold	1C-05812	2707	Hwayoung	LOC_Os08g34580	trehalose-6-phosphate synthase	intron 2	+
Cold	1C-05827	2707	Hwayoung	LOC_Os08g34580	trehalose-6-phosphate synthase	intron 2	+
Cold	1C-06031	2707	Hwayoung	LOC_Os08g34580	trehalose-6-phosphate synthase	intron 2	+
Cold	1C-07105	2707	Hwayoung	LOC_Os08g34580	trehalose-6-phosphate synthase	intron 1	+
Cold	1C-10235	2707	Hwayoung	LOC_Os08g34580	trehalose-6-phosphate synthase	intron 2	+
Cold	2D-01654	2772	Hwayoung	LOC_Os08g34580	trehalose-6-phosphate synthase	intron 1	+
Cold	2D-30636	2772	Hwayoung	LOC_Os08g34580	trehalose-6-phosphate synthase	intron 1	+
Cold	3A-07608	2715	Dongjin	LOC_Os08g34580	trehalose-6-phosphate synthase	exon 3	+
Cold	3A-16843	2715	Dongjin	LOC_Os08g34580	trehalose-6-phosphate synthase	intron 1	+
Cold	K-02098	2715	Kitaake	LOC_Os08g34580	trehalose-6-phosphate synthase	exon 3	+
Cold	K-02097	2715	Kitaake	LOC_Os08g34580	trehalose-6-phosphate synthase	exon 3	+
Cold	K-05862	2715	kitaake	LOC_Os03g15270	gibberellin receptor GID1L2	exon 1	+
Cold	3A-04375	2715	Dongjin	LOC_Os07g48620	expressed protein	intron 1	+
Cold	1C-08844	2707	Hwayoung	LOC_Os03g08320	ZIM domain containing protein	ATG 173	+
Cold	1C-11115	2707	Hwayoung	LOC_Os03g08320	ZIM domain containing protein	exon 1	+
Cold	1A-15941	2717	Dongjin	LOC_Os03g53020	helix-loop-helix DNA-binding domain containing protein	exon 3	+
Cold	1A-16012	2717	Dongjin	LOC_Os03g53020	helix-loop-helix DNA-binding domain containing protein	exon 3	+
Cold	1A-16037	2717	Dongjin	LOC_Os03g53020	helix-loop-helix DNA-binding domain containing protein	exon 3	+
Cold	1C-03125	2707	Hwayoung	LOC_Os10g05660	thaumatin	exon 2	+
Cold	1C-03212	2707	Hwayoung	LOC_Os10g05660	thaumatin	exon 2	+
Cold	1C-03224	2707	Hwayoung	LOC_Os10g05660	thaumatin	exon 2	+
Cold	1C-03256	2707	Hwayoung	LOC_Os10g05660	thaumatin	exon 2	+
Cold	1C-03303	2707	Hwayoung	LOC_Os10g05660	thaumatin	exon 2	+
Cold	1C-03320	2707	Hwayoung	LOC_Os10g05660	thaumatin	exon 2	+
Cold	1C-03327	2707	Hwayoung	LOC_Os10g05660	thaumatin	exon 2	+
Cold	1C-03345	2707	Hwayoung	LOC_Os10g05660	thaumatin	exon 2	+
Cold	1C-03437	2707	Hwayoung	LOC_Os10g05660	thaumatin	exon 2	+
Cold	1C-05152	2707	Hwayoung	LOC_Os10g05660	thaumatin	exon 2	+
Cold	1C-05153	2707	Hwayoung	LOC_Os10g05660	thaumatin	exon 2	+
Cold	5A-00225	2715	Dongjin	LOC_Os10g05660	thaumatin	intron 1	+
Cold	K-00480	2715	Kitaake	LOC_Os09g35030	dehydration-responsive element-binding protein	ATG 183	+
Cold	K-03719	2715	Kitaake	LOC_Os01g55240	gibberellin 2-beta-dioxygenase	intron 2	+
Cold	3A-14273	2715	Dongjin	LOC_Os10g25290	ZIM domain containing protein	ATG 98	+
Cold	3A-01448	2715	Dongjin	LOC_Os02g46030	MYB family transcription factor	ATG 294	+
Cold	1B-17635	2717	Dongjin	LOC_Os01g50400	STE_MEKK_ste11_MAP3K.5 - STE kinases include homologs to sterile 7, sterile 11 and sterile 20 from yeast	ATG 262	+
Cold	3A-16733	2715	Dongjin	LOC_Os04g58890	expressed protein	exon 1	+
Cold	2C-40194	2717	Dongjin	LOC_Os01g11150	gibberellin 2-beta-dioxygenase	intron 2	+
Cold	3A-07753	2715	Dongjin	LOC_Os08g37660	plastocyanin-like domain containing protein	ATG 48	+
Cold	1C-08534	2707	Hwayoung	LOC_Os03g49830	expressed protein	ATG 285	+
Cold	1C-08614	2707	Hwayoung	LOC_Os03g49830	expressed protein	ATG 285	+
Cold	1C-09511	2707	Hwayoung	LOC_Os03g49830	expressed protein	ATG 285	+
Cold	1C-12016	2707	Hwayoung	LOC_Os03g49830	expressed protein	ATG 285	+
Cold	1C-14101	2707	Hwayoung	LOC_Os03g49830	expressed protein	ATG 285	+
Cold	1C-15835	2707	Hwayoung	LOC_Os03g49830	expressed protein	ATG 285	+
Cold	4A-00042	2715	Dongjin	LOC_Os03g49830	expressed protein	ATG 290	+
Cold	4A-00103	2715	Dongjin	LOC_Os03g49830	expressed protein	ATG 285	+
Cold	4A-00122	2715	Dongjin	LOC_Os03g49830	expressed protein	ATG 285	+
Cold	4A-00270	2715	Dongjin	LOC_Os03g49830	expressed protein	ATG 291	+
Cold	1C-08613	2707	Hwayoung	LOC_Os03g49830	expressed protein	ATG 285	+
Cold	1B-22236	2717	Manan	LOC_Os02g39330	CHIT1 - Chitinase family protein precursor	exon 2	+
Cold	3A-03059	2715	Dongjin	LOC_Os02g39330	CHIT1 - Chitinase family protein precursor	ATG 58	+
Cold	1B-22229	2717	Manan	LOC_Os02g39330	CHIT1 - Chitinase family protein precursor	exon 2	+
Cold	2B-00333	2707	Hwayoung	LOC_Os05g46350	IQ calmodulin-binding motif domain containing protein	intron 2	+
Cold	2D-01923	2772	Hwayoung	LOC_Os05g46350	IQ calmodulin-binding motif domain containing protein	exon 4	+
Cold	1A-15638	2717	Dongjin	LOC_Os01g51690	WRKY26	ATG 272	+
Cold	1A-15739	2717	Dongjin	LOC_Os01g51690	WRKY26	ATG 272	+
Cold	1A-21512	2717	Dongjin	LOC_Os01g51690	WRKY26	ATG 272	+
Cold	K-06393	2715	kitaake	LOC_Os01g51690	WRKY26	ATG 18	+
Cold	3A-00243	2715	Dongjin	LOC_Os02g34410	U-box domain-containing protein	ATG 238	+
Cold	3A-02293	2715	Dongjin	LOC_Os01g09220	transposon protein, CACTA, En/Spm sub-class	exon 1	+
Cold	3A-02709	2715	Dongjin	LOC_Os01g09220	transposon protein, CACTA, En/Spm sub-class	exon 1	+
Cold	1B-10037	2717	Dongjin	LOC_Os01g09220	transposon protein, CACTA, En/Spm sub-class	ATG 80	+
Cold	1A-19422	2715	Hwayoung	LOC_Os01g09010	transferase family protein	intron 1	+
Cold	1A-22127	2717	Dongjin	LOC_Os01g09010	transferase family protein	intron 1	+
Cold	1A-22131	2717	Dongjin	LOC_Os01g09010	transferase family protein	intron 1	+
Cold	1A-22255	2717	Dongjin	LOC_Os01g09010	transferase family protein	intron 1	+
Cold	1C-03624	2707	Hwayoung	LOC_Os01g09010	transferase family protein	intron 1	+
Cold	1C-11736	2707	Hwayoung	LOC_Os01g09010	transferase family protein	intron 1	+
Cold	1E-01427	2715	Dongjin	LOC_Os01g09010	transferase family protein	intron 1	+
Cold	2A-60003	2715	Dongjin	LOC_Os01g09010	transferase family protein	intron 1	+
Cold	3A-09927	2715	Dongjin	LOC_Os01g09010	transferase family protein	intron 1	+
Cold	3A-12718	2715	Dongjin	LOC_Os01g09010	transferase family protein	intron 1	+
Cold	3A-51693	2715	Dongjin	LOC_Os01g09010	transferase family protein	intron 1	+
Cold	3A-60236	2715	Dongjin	LOC_Os01g09010	transferase family protein	intron 1	+
Cold	3A-60786	2715	Dongjin	LOC_Os01g09010	transferase family protein	intron 1	+
Cold	3C-00504	2717	Dongjin	LOC_Os01g09010	transferase family protein	intron 1	+
Cold	3D-00836	2772	Dongjin	LOC_Os01g09010	transferase family protein	ATG 243	+
Cold	4A-00376	2715	Dongjin	LOC_Os01g09010	transferase family protein	intron 1	+
Cold	3A-07341	2715	Dongjin	LOC_Os01g64230	long cell-linked locus protein	exon 1	+
Cold	1B-01513	2715	Dongjin	LOC_Os03g15570	STE_MEKK_ste11_MAP3K.12 - STE kinases include homologs to sterile 7, sterile 11 and sterile 20 from yeast	exon 1	+
Cold	4A-01187	2715	Dongjin	LOC_Os03g13300	glutamate decarboxylase	intron 2	+
Cold	3D-00198	2772	Dongjin	LOC_Os03g32230	ZOS3-12 - C2H2 zinc finger protein	exon 1	+
Cold	3D-00316	2772	Dongjin	LOC_Os03g32230	ZOS3-12 - C2H2 zinc finger protein	ATG 137	+
Cold	3A-52531	2715	Dongjin	LOC_Os03g32230	ZOS3-12 - C2H2 zinc finger protein	ATG 285	+
Cold	1B-11429	2717	Dongjin	LOC_Os02g22160	DNA binding protein	intron 1	+
Cold	1B-15236	2717	Dongjin	LOC_Os02g22160	DNA binding protein	exon 2	+
Cold	4A-02750	2715	Dongjin	LOC_Os02g22160	DNA binding protein	intron 1	+
Cold	1B-23808	2715	Dongjin	LOC_Os06g04240	expressed protein	exon 1	+
Cold	1D-06019	2707	Hwayoung	LOC_Os06g44250	haemolysin-III	exon 2	+
Cold	2A-30073	2715	Dongjin	LOC_Os06g44250	haemolysin-III	intron 2	+
Cold	1B-17216	2717	Dongjin	LOC_Os03g05460	expressed protein	ATG 293	+
Cold	1E-01532	2715	Dongjin	LOC_Os09g24970	expressed protein	ATG 227	+
Cold	1A-22127	2717	Dongjin	LOC_Os02g50600	glycosyl transferase 8 domain containing protein	ATG 103	+
Cold	1A-22249	2717	Dongjin	LOC_Os02g50600	glycosyl transferase 8 domain containing protein	exon 1	+
Cold	1B-18427	2717	Dongjin	LOC_Os04g43450	expressed protein	ATG 135	+
Cold	1B-14913	2717	Dongjin	LOC_Os02g54890	UDP-glucuronate 4-epimerase	exon 1	+
Cold	1B-23323	2715	Dongjin	LOC_Os03g12500	cytochrome P450	exon 1	+
Cold	1B-23433	2715	Dongjin	LOC_Os03g12500	cytochrome P450	exon 1	+
Cold	2A-60163	2715	Dongjin	LOC_Os03g12500	cytochrome P450	exon 1	+
Cold	3D-00986	2772	Dongjin	LOC_Os01g60600	WRKY108	ATG 125	+
Cold	3A-08674	2715	Dongjin	LOC_Os10g36360	expressed protein	ATG 217	+
