# Supplementary material for: Fast Track to Discover Novel Promoters in Rice
Source: Plants (Basel). 2020 Jan 18;9(1):125. doi: 10.3390/plants9010125 (PMC7020180; doi:10.3390/plants9010125)
Supplement: Supplementary file 1 [file plants-09-00125-s001.zip › Table S3. RNA-seq data on genes with increased expression in drought stress..xlsx]

## Sheet: Sheet1
Table S3. RNA-seq data on genes with increased expression in drought stress.
MSU_ID	MSU_Description	log2 Fold change (WD/C)	p-value	q_value	test_stat	control	drought stress (3 days)
LOC_Os01g55100	slTCP3, putative, expressed	6.04918	5e-05	0.000412	5.59944	19.7328	1306.69
LOC_Os03g22190	expressed protein	7.8288	5e-05	0.000412	12.8949	4.06068	923.216
LOC_Os03g21080	guanine nucleotide exchange factor, putative, expressed	5.1086	5e-05	0.000412	9.51206	24.6024	848.827
LOC_Os01g45810	transposon protein, putative, unclassified, expressed	5.67126	0.21215	0.396415	1.51729	15.2801	778.656
LOC_Os05g39800	NFD4, putative, expressed	6.53869	5e-05	0.000412	8.79363	7.04092	654.593
LOC_Os07g10850	retrotransposon protein, putative, unclassified, expressed	7.07405	5e-05	0.000412	9.09729	4.59727	619.443
LOC_Os08g33076	myrosinase precursor, putative, expressed	4.61274	5e-05	0.000412	14.6243	22.8042	557.94
LOC_Os10g42410	zinc-binding protein, putative, expressed	4.80287	5e-05	0.000412	5.21346	19.0881	532.806
LOC_Os01g03360	BBTI5 - Bowman-Birk type bran trypsin inhibitor precursor, expressed	6.57325	5e-05	0.000412	11.9745	5.45489	519.436
LOC_Os01g60389	retrotransposon protein, putative, Ty3-gypsy subclass	5.04035	5e-05	0.000412	13.9165	13.325	438.494
LOC_Os07g40320	vesicle transport protein GOT1B, putative, expressed	3.59667	5e-05	0.000412	9.83359	36.2183	438.161
LOC_Os04g52290	PPR repeat domain containing protein, putative, expressed	5.2694	5e-05	0.000412	11.6039	11.1943	431.761
LOC_Os04g11370	expressed protein	3.72029	5e-05	0.000412	7.5397	31.8415	419.674
LOC_Os01g03340	BBTI4 - Bowman-Birk type bran trypsin inhibitor precursor, expressed	4.00651	5e-05	0.000412	3.75903	25.2203	405.351
LOC_Os12g41670	expressed protein	3.16303	5e-05	0.000412	9.99699	38.3639	343.629
LOC_Os09g33540	expressed protein	3.66887	5e-05	0.000412	6.89444	24.5055	311.677
LOC_Os05g05060	expressed protein	5.9527	5e-05	0.000412	15.517	4.81061	297.948
LOC_Os07g02710	expressed protein	4.77763	5e-05	0.000412	14.4891	10.7892	295.938
LOC_Os01g48270	AAA-type ATPase family protein, putative, expressed	4.44697	5e-05	0.000412	8.3906	13.2604	289.22
LOC_Os06g35510	transposon protein, putative, CACTA, En/Spm sub-class, expressed	3.82432	5e-05	0.000412	11.3255	19.9918	283.196
LOC_Os03g59740	ADP-ribosylation factor, putative, expressed	4.37258	5e-05	0.000412	8.09453	13.5062	279.777
LOC_Os03g27700	expressed protein	3.228	5e-05	0.000412	8.44963	29.6638	277.94
LOC_Os05g48570	expressed protein	3.456	5e-05	0.000412	8.91237	24.4174	267.954
LOC_Os01g50030	CPuORF25 - conserved peptide uORF-containing transcript, expressed	3.32345	5e-05	0.000412	10.3149	26.2157	262.434
LOC_Os05g51820	helix-loop-helix DNA-binding protein, putative, expressed	3.19325	5e-05	0.000412	8.55443	27.8645	254.869
LOC_Os05g25914	expressed protein	2.62626	5e-05	0.000412	8.86332	37.4655	231.32
LOC_Os06g02420	ATOZI1, putative, expressed	2.72458	5e-05	0.000412	6.67292	34.415	227.473
LOC_Os04g20220	elongation factor Tu, putative, expressed	4.0175	5e-05	0.000412	10.5625	13.9737	226.307
LOC_Os06g04380	aminomethyltransferase, putative, expressed	3.7375	5e-05	0.000412	6.7343	16.4018	218.772
LOC_Os03g42820	LIM domain-containing protein, putative, expressed	3.87848	5e-05	0.000412	7.57753	14.682	215.936
LOC_Os11g41140	zinc finger, C3HC4 type domain containing protein, expressed	3.37639	5e-05	0.000412	9.05982	19.8054	205.673
LOC_Os02g10310	fumarylacetoacetase, putative, expressed	2.40115	5e-05	0.000412	6.77005	38.4993	203.363
LOC_Os02g17550	transposon protein, putative, unclassified, expressed	3.50366	5e-05	0.000412	9.15561	17.7966	201.858
LOC_Os03g63010	plastid terminal oxidase, putative, expressed	2.48376	5e-05	0.000412	4.55167	35.7617	200.034
LOC_Os10g40020	oxidoreductase, short chain dehydrogenase/reductase family domain containing family, expressed	2.30072	5e-05	0.000412	6.76143	37.9104	186.786
LOC_Os05g07940	glyoxalase family protein, putative, expressed	2.81421	5e-05	0.000412	8.01548	25.5667	179.819
LOC_Os01g15260	dynein light chain type 1 domain containing protein, expressed	2.74482	5e-05	0.000412	7.29916	26.8063	179.684
LOC_Os03g32560	retrotransposon protein, putative, unclassified, expressed	3.80318	5e-05	0.000412	8.56223	12.7348	177.772
LOC_Os03g27030	RNA recognition motif containing protein, expressed	3.0988	5e-05	0.000412	7.59075	20.704	177.372
LOC_Os01g26060	expressed protein	2.861	5e-05	0.000412	4.07025	24.3233	176.713
LOC_Os03g55510	expressed protein	2.38233	5e-05	0.000412	7.11571	33.5674	175.013
LOC_Os03g26820	LTPL52 - Protease inhibitor/seed storage/LTP family protein precursor, expressed	5.20297	5e-05	0.000412	12.2859	4.71467	173.66
LOC_Os04g40300	transglutaminase, putative, expressed	3.91266	5e-05	0.000412	10.9266	11.3411	170.798
LOC_Os01g67590	oligopeptidase, putative, expressed	3.16596	5e-05	0.000412	7.36523	18.8194	168.91
LOC_Os02g29940	latency associated nuclear antigen, putative, expressed	2.09823	5e-05	0.000412	5.43734	38.8522	166.359
LOC_Os02g03700	expressed protein	3.43774	5e-05	0.000412	9.28833	14.2101	153.978
LOC_Os02g51119	expressed protein	2.05084	5e-05	0.000412	6.20077	36.8236	152.578
LOC_Os08g42530	SFC, putative, expressed	2.41361	5e-05	0.000412	3.70194	27.9992	149.181
LOC_Os02g58350	OsRR3 type-A response regulator, expressed	2.44472	5e-05	0.000412	6.71019	27.377	149.046
LOC_Os06g35160	CAMK_KIN1/SNF1/Nim1_like.26 - CAMK includes calcium/calmodulin depedent protein kinases, expressed	2.12839	5e-05	0.000412	6.05737	33.5199	146.559
LOC_Os05g10670	zinc finger CCCH type family protein, putative, expressed	3.48456	5e-05	0.000412	9.87365	12.7462	142.672
LOC_Os01g64470	harpin-induced protein 1 domain containing protein, expressed	2.43292	5e-05	0.000412	5.22286	26.1571	141.244
LOC_Os02g04160	transcription elongation factor 1, putative, expressed	2.71001	5e-05	0.000412	6.7107	21.3369	139.613
LOC_Os12g35740	retrotransposon protein, putative, Ty1-copia subclass, expressed	3.04317	5e-05	0.000412	4.47635	16.8624	138.997
LOC_Os04g04999	expressed protein	3.40359	5e-05	0.000412	9.62901	12.9535	137.079
LOC_Os09g27700	microtubule associated protein, putative, expressed	2.64639	5e-05	0.000412	6.86542	21.714	135.952
LOC_Os05g46210	OsPOP10 - Putative Prolyl Oligopeptidase homologue, expressed	4.06486	5e-05	0.000412	6.58892	7.99901	133.87
LOC_Os08g39030	expressed protein	2.4712	5e-05	0.000412	7.06846	24.1224	133.76
LOC_Os05g05210	WD domain, G-beta repeat domain containing protein, expressed	2.61257	5e-05	0.000412	7.54724	21.8617	133.704
LOC_Os04g43930	retrotransposon protein, putative, unclassified	2.49367	5e-05	0.000412	7.41256	23.4618	132.139
LOC_Os01g60380	retrotransposon protein, putative, Ty3-gypsy subclass, expressed	2.84612	5e-05	0.000412	7.30283	18.2429	131.178
LOC_Os03g62200	ammonium transporter protein, putative, expressed	3.01771	5e-05	0.000412	8.08948	16.0482	129.972
LOC_Os06g04510	enolase, putative, expressed	3.02193	5e-05	0.000412	7.46175	15.7812	128.183
LOC_Os12g20150	phosphoglucan, water dikinase, chloroplast precursor, putative, expressed	2.70242	5e-05	0.000412	6.28019	19.6921	128.175
LOC_Os05g04620	expressed protein	2.07276	5e-05	0.000412	6.2231	30.3363	127.622
LOC_Os03g17570	response regulator receiver domain containing protein, expressed	3.16261	5e-05	0.000412	8.78816	14.0351	125.677
LOC_Os05g32730	tetratricopeptide-like helical, putative, expressed	2.02513	5e-05	0.000412	5.87217	30.655	124.775
LOC_Os03g15990	EDM2, putative, expressed	2.55283	5e-05	0.000412	4.44405	21.2442	124.657
LOC_Os04g33790	expressed protein	4.61974	5e-05	0.000412	8.83506	5.00483	123.047
LOC_Os03g03510	CAMK_KIN1/SNF1/Nim1_like.15 - CAMK includes calcium/calmodulin depedent protein kinases, expressed	2.15309	5e-05	0.000412	5.50238	27.6182	122.84
LOC_Os02g04640	Myb-like DNA-binding domain containing protein, putative, expressed	3.91735	5e-05	0.000412	9.914	8.04893	121.613
LOC_Os08g40960	retrotransposon protein, putative, unclassified, expressed	3.52409	5e-05	0.000412	9.46986	10.5582	121.464
LOC_Os06g11790	TLD family protein, putative, expressed	2.23328	5e-05	0.000412	6.44097	25.6762	120.73
LOC_Os12g36820	expressed protein	2.07534	5e-05	0.000412	6.71387	28.3829	119.618
LOC_Os07g47850	expressed protein	2.17417	5e-05	0.000412	5.80521	26.5023	119.611
LOC_Os05g38690	expressed protein	3.87301	5e-05	0.000412	11.2745	8.15001	119.412
LOC_Os02g20370	expressed protein	2.32905	5e-05	0.000412	15.0157	23.5497	118.331
LOC_Os01g49614	Protein kinase domain containing protein, expressed	2.69449	5e-05	0.000412	7.34494	18.166	117.593
LOC_Os06g42680	phytosulfokines 1 precursor, putative, expressed	2.75241	5e-05	0.000412	7.87481	17.4419	117.531
LOC_Os09g33530	expressed protein	3.5634	5e-05	0.000412	6.33242	9.79425	115.788
LOC_Os01g02200	armadillo/beta-catenin repeat family protein, putative, expressed	2.5583	5e-05	0.000412	7.33039	19.6527	115.757
LOC_Os02g29800	expressed protein	2.09018	5e-05	0.000412	5.57704	26.9057	114.565
LOC_Os03g02260	DnaK family protein, putative, expressed	2.35983	5e-05	0.000412	5.40063	22.1775	113.839
LOC_Os01g09620	zinc finger/CCCH transcription factor, putative, expressed	2.67509	5e-05	0.000412	7.9632	17.6923	112.997
LOC_Os11g02240	CAMK_KIN1/SNF1/Nim1_like.4 - CAMK includes calcium/calmodulin depedent protein kinases, expressed	2.33127	5e-05	0.000412	6.56692	21.9966	110.698
LOC_Os08g29840	retrotransposon protein, putative, unclassified, expressed	1.99596	5e-05	0.000412	5.82603	27.5023	109.702
LOC_Os01g63220	kinase, pfkB family, putative, expressed	4.61143	5e-05	0.000412	11.1674	4.416	107.946
LOC_Os03g14120	dihydrodipicolinate reductase, putative, expressed	3.19208	5e-05	0.000412	7.81367	11.3409	103.648
LOC_Os03g16060	expressed protein	3.92735	5e-05	0.000412	8.20749	6.7684	102.976
LOC_Os01g06660	thiamine pyrophosphate enzyme, C-terminal TPP binding domain containing protein, expressed	3.3729	5e-05	0.000412	9.05821	9.82516	101.785
LOC_Os09g02270	cyclase family protein, putative, expressed	4.13902	5e-05	0.000412	7.80806	5.77366	101.723
LOC_Os07g45110	transposon protein, putative, unclassified, expressed	3.11046	5e-05	0.000412	8.03137	11.771	101.661
LOC_Os06g47190	retrotransposon protein, putative, unclassified	2.24495	5e-05	0.000412	4.73037	21.2446	100.704
LOC_Os02g56930	expressed protein	2.88211	5e-05	0.000412	7.65961	13.629	100.477
LOC_Os04g14630	hypothetical protein	2.09539	5e-05	0.000412	6.48467	23.4435	100.184
LOC_Os06g08280	protein kinase domain containing protein, expressed	3.87342	5e-05	0.000412	10.6599	6.685	97.9754
LOC_Os02g20980	expressed protein	3.07336	5e-05	0.000412	7.63887	11.5824	97.4922
LOC_Os09g04790	PAP fibrillin family domain containing protein, expressed	2.79084	5e-05	0.000412	7.55259	13.9906	96.8192
LOC_Os04g44620	hus1-like protein, expressed	3.58665	5e-05	0.000412	9.13184	8.01277	96.2656
LOC_Os08g41420	expressed protein	2.46694	5e-05	0.000412	5.47391	16.903	93.4517
