# Supplementary material for: Fast Track to Discover Novel Promoters in Rice
Source: Plants (Basel). 2020 Jan 18;9(1):125. doi: 10.3390/plants9010125 (PMC7020180; doi:10.3390/plants9010125)
Supplement: Supplementary file 1 [file plants-09-00125-s001.zip › Table S4. Microarray data on genes with increased expression in cold stress..xlsx]

## Sheet: 정리
Table S4. Microarray data on genes with increased expression in cold stress.
Probe_ID	locus_id	GSE26280	GSE26280	GSE26280	GSE26280	GSE26280	GSE26280	GSE26280	GSE26280	E-MEXP-2401	E-MEXP-2401	E-MEXP-2401	E-MEXP-2401	E-MEXP-2401	E-MEXP-2401	E-MEXP-2401	E-MEXP-2401	GSE24048	GSE24048	GSE24048	GSE24048	GSE26280	GSE26280	GSE26280	GSE26280	GSE26280	GSE26280	GSE26280	GSE26280	GSE26280	GSE26280	GSE26280	GSE26280	GSE21651	GSE21651	GSE21651	GSE21651	GSE21651	GSE24048	GSE24048	GSE24048	GSE24048	GSE25176	GSE25176	GSE25176	GSE25176	GSE25176	GSE25176	GSE25176
OsAffx.17259.1.S1_s_at	LOC_Os08g31090.1	-1.11307	-1.1912	0.2172	-2.3652	-1.03683	-2.0474	-0.8975	-0.1656	7.18333	4.6063	9.1853	7.7584	3.42107	3.0604	4.4485	2.7543	1.0708	3.3191	0.3661	-0.4728	5.11193	4.0968	6.8723	4.3667	3.71273	3.8798	2.4639	4.7945	1.33583	-0.7712	4.4785	0.3002	2.49551	2.61562	2.58028	1.71498	3.07117	3.46807	4.1557	3.744	2.5045	4.14384	4.4683	3.81938	4.0885	4.14493	4.03206	5.30026
OsAffx.24166.1.S1_at	LOC_Os02g08440.1	-0.7787	-0.9516	1.9054	-3.2899	3.78963	4.168	3.3569	3.844	3.40847	3.7553	3.2818	3.1883	-0.0501667	-0.9896	0.4399	0.3992	-1.75753	-2.5804	-1.4465	-1.2457	1.10113	0.5486	2.0565	0.6983	3.78777	3.8288	3.5747	3.9598	-3.40437	0.0281	-4.0798	-6.1614	0.457404	0.0888	0.190229	0.265089	1.2855	-1.01137	-0.3842	-1.4464	-1.2035	0.589666	0.35526	0.824071	0.854519	0.862097	0.846941	1.60304
Os.37565.1.S1_at	LOC_Os05g25770.1	-1.5137	-3.1947	-0.5737	-0.7727	-0.475567	-2.2394	-2.7547	3.5674	0.676667	-1.2614	1.9581	1.3333	0.2966	-2.3045	-0.3381	3.5324	-1.29737	-1.2438	-1.4743	-1.174	-0.0704	0.6763	-0.508	-0.3795	-3.89347	-4.7596	-3.3634	-3.5574	-1.15183	-1.0281	-2.0971	-0.3303	-4.05403	-5.87456	-6.31826	-3.32951	-0.693794	-2.0825	-1.5225	-2.6232	-2.1018	-0.83971	-0.901194	-0.778227	-3.03466	-1.6679	-4.40141	-3.57792
Os.27807.1.S1_a_at	LOC_Os03g01740.1	-0.7126	-0.0109	-0.3795	-1.7474	0.408333	-0.0831	0.5273	0.7808	2.8558	2.8749	2.7796	2.9129	0.704833	0.5911	0.5806	0.9428	-2.93243	-3.2173	-2.3424	-3.2376	4.80843	3.4569	5.9906	4.9778	3.89093	4.0005	3.5667	4.1056	0.0202667	0.9939	-0.02	-0.9131	3.61337	2.42961	1.82389	4.38242	5.81757	-1.048	-1.1785	-0.7144	-1.2511	-0.34443	-0.301931	-0.38693	-0.954097	-1.00606	-0.902138	-0.103403
OsAffx.15997.1.S1_s_at	LOC_Os06g49470.1	-0.276733	0.5016	-0.0872	-1.2446	-0.889967	-0.6229	-1.3538	-0.6932	1.97897	1.2144	1.7741	2.9484	2.7986	3.3506	2.5738	2.4714	-3.85783	-4.1336	-4.3873	-3.0526	2.12007	2.5818	2.0483	1.7301	0.928533	1.5191	0.4988	0.7677	0.0658667	0.6046	0.5163	-0.9233	1.13561	1.83816	1.2489	1.00202	0.453378	-0.753567	-0.2798	-0.8552	-1.1257	-0.861722	-1.21555	-0.507894	-0.0429103	-0.165841	0.0800202	0.414084
Os.13008.2.S1_at	LOC_Os08g39850.3	-1.01403	-1.0365	1.1765	-3.1821	-1.6124	-2.18	-2.6572	0	2.501	3.5978	2.3374	1.5678	-0.220433	3.2048	-2.3567	-1.5094	-4.13483	-5.3351	-4.4356	-2.6338	2.1881	-0.1513	6.48	0.2356	-1.0561	-0.3303	-2.517	-0.321	-0.0957667	2.0298	0.69	-3.0071	0.563951	4.8509	1.46756	-1.3911	-2.67156	-3.26543	-3.55	-2.811	-3.4353	-2.28867	-2.70964	-1.86769	-3.26424	-4.81262	-1.71586	-1.04717
Os.19385.1.S1_at	LOC_Os01g52730.1	0.467133	0.4882	1.3656	-0.4524	-0.0746667	0.9018	-0.8028	-0.323	2.25083	2.4185	2.3379	1.9961	1.58747	1.6987	1.4955	1.5682	3.15653	3.4155	3.3833	2.6708	7.2542	6.7942	7.8032	7.1652	5.82523	5.2877	6.7111	5.4769	3.56707	5.395	2.7831	2.5231	2.77233	1.91129	1.71863	3.59234	3.86706	2.7168	2.9771	2.7951	2.3782	3.10962	3.17011	3.04912	3.07514	3.21182	2.93845	4.12672
Os.6314.1.S1_at	LOC_Os04g33820.1	4.61827	4.9873	6.5803	2.2872	6.90723	6.9192	5.577	8.2255	4.4527	4.1059	4.7517	4.5005	4.4746	4.1577	4.649	4.6171	4.6283	4.6782	5.2356	3.9711	7.67737	7.5963	7.8289	7.6069	4.9636	5.5912	4.3668	4.9328	1.75723	3.3259	0.5937	1.3521	2.70909	1.84636	2.18774	3.61879	3.18349	3.3034	4.2118	2.2151	3.4833	2.80755	3.12956	2.48554	2.50685	2.82796	2.18573	3.99763
Os.15917.1.S1_at	LOC_Os04g41960.1	-0.315367	0.6895	0.0968	-1.7324	-0.608533	-0.7594	-1.3179	0.2517	2.35597	2.3643	2.4017	2.3019	0.5977	0.7665	0.581	0.4456	0.778633	0.7323	0.5598	1.0438	0.5971	-0.5516	2.9796	-0.6367	2.53017	1.9827	2.6066	3.0012	1.69063	3.1496	0.3454	1.5769	0.963515	0.0216325	-0.0198955	1.9999	1.85242	-0.0402667	0.0111	-0.1103	-0.0216	0.646101	0.732486	0.559716	0.725614	0.864931	0.586297	0.73446
Os.6139.1.S1_at	LOC_Os08g34580.1	0.934233	0.3032	1.229	1.2705	0.437567	-0.204	1.1661	0.3506	2.22823	2.2072	2.4337	2.0438	0.196233	0.0356	0.2728	0.2803	-0.997867	-0.4027	-1.7042	-0.8867	4.61123	3.8643	6.3496	3.6198	0.325867	0.3094	0.5209	0.1473	-0.2059	0.4297	-0.5945	-0.4529	1.84442	1.99061	1.5662	1.37955	2.4413	1.80027	0.8449	2.9141	1.6418	-0.57877	-0.754687	-0.402852	-0.371808	-0.131705	-0.61191	-0.376396
Os.53936.1.S1_at	LOC_Os03g15270.1	0.529567	0.3187	1.1161	0.1539	-0.197233	-0.2982	-0.1396	-0.1539	2.63223	2.4456	2.8109	2.6402	2.4038	2.351	2.4208	2.4396	1.244	0.5373	0.9012	2.2935	4.9888	4.6887	5.6182	4.6595	2.41663	2.4913	2.3601	2.3985	-0.27	-0.2338	-0.1109	-0.4653	2.25494	1.47675	1.69792	2.80881	3.03629	2.47663	2.0528	3.4403	1.9368	1.39045	1.39419	1.38671	1.22412	1.3589	1.08934	1.98665
Os.34471.1.S1_at	LOC_Os01g64310.1	-1.3323	-0.1798	-1.9525	-1.8646	-2.9472	-6.1927	-1.3427	-1.3062	-0.284167	0.0669	-0.3496	-0.5698	-3.4367	-3.5694	-3.2066	-3.5341	-2.4145	-2.4023	-2.6811	-2.1601	-1.8658	-1.9569	-1.5632	-2.0773	-1.21083	-2.0308	0.0791	-1.6808	-2.2094	-3.2608	-0.3134	-3.054	-1.11331	-0.870679	-1.75156	-0.765324	-1.06567	-2.34113	-2.3944	-3.0724	-1.5566	0.0884671	0.0132598	0.163674	0.374072	0.498	0.250144	-1.50055
Os.10595.2.S1_at	LOC_Os02g38980.5	1.0597	0.0324	0.9345	2.2122	-1.4395	-2.0525	-0.0261	-2.2399	0.311467	-0.5073	0.0202	1.4215	0.832533	0.7183	0.7119	1.0674	0.523567	1.912	0.5107	-0.852	4.41213	4.7265	5.8607	2.6492	-0.799133	0.7982	0.5051	-3.7007	0.254633	0.1152	1.0848	-0.4361	0.610676	0.339546	0.301684	1.16946	0.63202	0.162667	0.5191	0.0332	-0.0643	0.744081	2.40708	-0.918914	0.960988	2.77874	-0.856765	0.789956
Os.50467.1.S1_at	LOC_Os07g48620.1	0.1061	-0.3974	-2.1827	2.8984	-1.12707	0.6874	-2.2342	-1.8344	-1.11147	-0.1252	-0.87	-2.3392	2.74757	1.2873	4.8581	2.0973	-0.719833	0.0301	-0.3002	-1.8894	2.87687	4.6727	1.9893	1.9686	1.4936	2.4384	3.2154	-1.173	-0.5907	-2.3305	0.1777	0.3807	2.21883	3.65891	0.600634	0.214155	4.40164	-0.456533	0.0056	-3.885	2.5098	-0.716575	1.61627	-3.04942	0.727992	1.24649	0.209499	0.789232
OsAffx.13437.1.S1_at	LOC_Os03g50280.1	1.18883	0.8185	1.6602	1.0878	-0.0217667	0.2895	-0.177	-0.1778	2.1993	2.0511	2.0876	2.4592	1.38707	1.3116	1.3733	1.4763	0.371467	0.5642	0.0863	0.4639	2.39467	2.9961	1.4512	2.7367	0.770967	0.3443	0.8935	1.0751	-0.503933	0.0173	-1.0323	-0.4968	0.708948	0.633603	0.590568	0.524429	1.08719	-0.383533	-0.4056	0.0059	-0.7509	-0.276017	-0.106766	-0.445268	0.0390445	0.299663	-0.221574	-0.0168796
Os.36104.1.S1_at	LOC_Os02g31030.1	-1.91533	-2.9094	-1.7876	-1.049	-2.98037	-3.6247	-2.4484	-2.868	-0.448067	-0.7304	-0.1998	-0.414	-2.65267	-2.4991	-3.3577	-2.1012	0.0224333	-0.131	-0.5411	0.7394	1.48283	2.0057	0.6084	1.8344	-0.2209	-0.2145	-0.0906	-0.3576	-0.0588667	-0.9015	1.5893	-0.8644	-1.18574	-1.34239	-0.662433	-1.36768	-1.37044	2.73157	2.0287	2.6824	3.4836	1.95746	1.64045	2.27447	2.20926	1.84457	2.57396	2.8628
OsAffx.19448.1.S1_at	LOC_Os12g01770.1	0.611033	3.3389	1.158	-2.6638	1.48217	-0.131	2.7424	1.8351	0.984933	1.9672	1.4273	-0.4397	-4.07757	-4.3994	-3.6969	-4.1364	0.788033	1.5063	1.1675	-0.3097	0.8708	2.5649	-0.074	0.1215	-0.732167	-1.5388	-1.0225	0.3648	-0.2273	-0.3592	-1.1209	0.7982	0.741246	-0.393982	1.40576	-1.03918	2.99238	-1.0408	-0.6782	-1.1759	-1.2683	-0.0267035	1.34499	-1.3984	1.49002	2.16677	0.813259	1.24873
Os.12119.1.S1_at	LOC_Os01g64470.1	-0.365967	-0.2613	1.2718	-2.1084	0.0165	0.7938	-0.7192	-0.0251	2.42267	2.1889	2.5485	2.5306	-1.2045	-1.0589	-1.2355	-1.3191	-2.63277	-3.0234	-2.9535	-1.9214	4.4008	4.1104	5.1087	3.9833	0.6272	0.3337	1.432	0.1159	1.6574	2.9394	1.7831	0.2497	0.851364	0.739949	0.386612	0.931011	1.34788	-2.5876	-2.6724	-2.1659	-2.9245	-1.72916	-1.35015	-2.10816	-2.84622	-2.82764	-2.86481	-2.46701
Os.10356.1.S1_at	LOC_Os03g08320.1	1.52483	0.56	3.1131	0.9014	0.883	1.2331	0.6609	0.755	3.5538	3.4851	3.4089	3.7674	2.14193	2.9079	2.1003	1.4176	-1.31043	-1.0636	-0.8717	-1.996	4.1123	3.3389	5.811	3.187	4.82967	5.2398	3.8476	5.4016	2.52197	4.1946	1.1872	2.1841	1.64299	0.558622	0.668343	2.78316	2.56181	0.868667	0.168	1.6459	0.7921	-0.441332	-0.361302	-0.521363	-0.613816	-0.636377	-0.591254	0.323738
OsAffx.4267.1.S1_at	LOC_Os05g07080.1	-0.688267	-1.1812	-1.8667	0.9831	-0.370467	0.6977	-2.7537	0.9446	0.700267	0.8522	0.632	0.6166	1.83243	3.065	2.1934	0.2389	0.0733667	0.1874	2.8469	-2.8142	0.885867	1.5214	0.8899	0.2463	-0.606	2.2767	-2.8572	-1.2375	-0.530167	-0.7292	-1.3723	0.511	-0.144333	-0.296199	-0.551172	0.0343849	0.235654	2.7588	3.854	4.2714	0.151	4.18948	4.47911	3.89984	3.36725	6.39234	0.342149	4.84027
Os.7372.1.S1_at	LOC_Os01g72910.1	-0.3467	-1.628	0.6664	-0.0785	0.230533	0.7492	0.6745	-0.7321	0.485267	0.2276	0.4078	0.8204	2.26003	2.3227	2.2745	2.1829	1.1006	2.4924	0.4065	0.4029	4.62487	4.1155	5.1664	4.5927	1.10957	0.6591	1.169	1.5006	1.0816	1.5158	0.8374	0.8916	1.06546	1.85708	1.97319	-0.319264	0.750826	0.972333	0.4549	1.1721	1.29	4.35794	4.68606	4.02983	4.86219	5.29914	4.42524	4.45633
Os.7116.1.S1_at	LOC_Os03g53020.1	-0.4831	-0.1131	0.9673	-2.3035	-0.496633	0.5306	-0.5553	-1.4652	4.33963	4.5119	4.2981	4.2089	0.1079	0.3509	0.2515	-0.2787	-1.59573	-2.1539	-1.4549	-1.1784	1.78177	1.5035	2.8515	0.9903	0.944067	1.1569	1.2599	0.4154	0.155333	1.4893	-0.3945	-0.6288	-0.0626603	-0.776443	-0.705236	0.241523	0.989515	-0.262033	-0.3842	0.1917	-0.5936	-0.253444	-0.112092	-0.394796	-0.506794	-0.638192	-0.375396	-0.613068
Os.11365.1.S1_at	LOC_Os02g52210.2	1.562	1.9329	3.6765	-0.9234	0.323	1.2555	-0.8255	0.539	2.45877	2.3331	2.6033	2.4399	-1.15457	-1.1714	-1.0553	-1.237	3.67437	3.6766	3.9089	3.4376	3.37483	4.3747	1.7141	4.0357	4.7919	5.0325	4.8311	4.5121	1.5156	1.7153	1.2738	1.5577	2.2179	1.55598	1.58158	2.53018	3.20387	3.95487	4.9749	3.1328	3.7569	2.41198	2.31598	2.50797	2.90199	2.71348	3.0905	3.93506
Os.46793.1.S1_at	LOC_Os10g05660.1	-1.0751	-1.9499	-0.5495	-0.7259	-0.262067	-0.2743	-0.7774	0.2655	0.509233	0.5264	0.1974	0.8039	-0.6831	-0.6021	-1.0935	-0.3537	-1.46163	-0.4057	-0.3539	-3.6253	-0.120667	1.688	-1.2452	-0.8048	-1.71063	-0.7327	-3.0029	-1.3963	2.0066	4.177	-0.4952	2.338	-1.23123	-1.88671	-1.93546	-0.391229	-0.711518	-2.0429	-2.7329	-1.6989	-1.6969	2.80074	3.0519	2.54959	2.46648	2.66046	2.27251	1.42971
Os.5044.1.S1_at	LOC_Os01g50410.1	-1.69937	-1.573	-0.5981	-2.927	-1.95273	-1.4939	-1.2525	-3.1118	3.7915	3.5937	3.764	4.0168	1.4056	1.5777	1.2051	1.434	-0.0899	-0.509	0.5121	-0.2728	5.3203	5.3621	5.8128	4.786	1.80543	2.4054	1.6173	1.3936	0.7943	0.9224	1.771	-0.3105	1.65016	1.95152	1.50214	1.07474	2.07222	1.29483	0.9318	1.6838	1.2689	3.4047	3.46313	3.34628	2.58939	2.87572	2.30306	3.41235
OsAffx.23807.1.S1_x_at	LOC_Os01g56240.1	-4.41523	-4.4154	-1.25	-7.5803	-2.05473	-2.0773	-2.3825	-1.7044	4.58537	3.3398	4.6642	5.7521	-0.422367	0.0946	-1.4501	0.0884	-3.67127	-3.9254	-3.4603	-3.6281	-0.537667	-0.6406	0.2026	-1.175	-1.03083	-1.4891	-1.16	-0.4434	-0.419033	0.7975	-1.1506	-0.904	-0.613725	-1.80802	-0.174434	-1.7785	1.30605	-3.0726	-2.7292	-3.1201	-3.3685	-3.25516	-3.37882	-3.13151	-2.528	-2.8748	-2.1812	-3.55485
Os.49787.1.S1_at	LOC_Os01g64360.1	0.810633	1.384	0.9522	0.0957	1.0852	1.3061	0.6172	1.3323	3.17383	3.3607	2.9833	3.1775	1.57803	1.647	1.5525	1.5346	3.01787	2.546	2.6834	3.8242	3.72907	3.9504	4.0421	3.1947	4.39263	4.3016	4.3783	4.498	2.0329	2.6817	1.4921	1.9249	2.92692	1.46963	1.50762	4.44196	4.28849	1.91543	1.7753	2.1289	1.8421	2.10212	2.13803	2.06622	2.26814	2.2206	2.31568	3.52596
Os.14665.1.S1_at	LOC_Os03g45730.1	2.1768	2.9374	2.1976	1.3954	1.63577	1.981	1.6595	1.2668	2.94317	3.0745	2.9314	2.8236	3.86683	3.9582	3.7754	3.8669	1.54923	1.7021	1.6013	1.3443	4.24293	4.751	3.4406	4.5372	1.91013	2.5405	1.5038	1.6861	1.4495	1.3844	1.1776	1.7865	2.1872	1.90703	2.08448	2.08699	2.67029	0.2977	0.407	0.4369	0.0492	0.135022	0.0394413	0.230602	0.469401	0.320611	0.618191	0.529678
Os.35111.1.S1_at	LOC_Os03g15660.1	-0.784567	-0.8386	0.6091	-2.1242	-3.07767	-2.0794	-3.6738	-3.4798	1.21857	0.8373	-0.8823	3.7007	-0.771133	1.0502	-0.1994	-3.1642	0.0146667	-1.8948	0.7031	1.2357	0.786067	0.1432	-0.0075	2.2225	-0.392433	-1.282	-0.8342	0.9389	0.236433	-0.0531	0.2192	0.5432	1.46706	4.63259	0.00969109	-1.38409	2.61006	0.155767	0.0035	0.4168	0.047	0.152736	-1.52117	1.82664	1.85009	0.849139	2.85104	0.641948
Os.14125.1.S1_at	LOC_Os09g35030.1	-1.67737	-1.6785	-0.5353	-2.8183	-0.467067	-1.5025	-1.9246	2.0259	2.8162	2.6261	2.7701	3.0524	-0.751267	-0.6597	-0.8773	-0.7168	-1.13687	-2.3636	-0.0533	-0.9937	1.59683	3.4947	0.432	0.8638	-0.782233	-1.2658	-0.5166	-0.5643	-0.9063	0.653	-1.4362	-1.9357	-1.11049	-0.725107	-0.839164	-0.542036	-2.33565	-0.5776	-0.3396	-1.0383	-0.3549	3.27557	3.93129	2.61985	3.07188	3.64973	2.49404	2.5243
Os.31521.1.S1_at	LOC_Os01g61080.1	-0.700333	-0.7938	0.3736	-1.6808	-1.7716	-1.5058	-1.65	-2.159	2.57017	2.8803	2.2446	2.5856	0.4023	0.2991	0.4856	0.4222	-4.9628	-6.2832	-5.5318	-3.0734	2.11137	2.8395	0.9291	2.5655	1.87593	1.0491	4.0929	0.4858	-0.242133	2.6619	-1.1486	-2.2397	-1.30134	-2.20168	-2.31735	-1.29196	0.605623	-3.5705	-3.653	-3.6726	-3.3859	-2.48553	-2.49224	-2.47882	-2.54738	-2.30192	-2.79285	-1.60255
Os.51439.1.S1_at	LOC_Os04g30420.1	1.07423	1.2658	1.8244	0.1325	0.818	0.3796	0.4898	1.5846	1.2245	1.9844	0.6148	1.0743	2.50897	2.5204	2.6285	2.378	0.4277	1.3674	-0.0127	-0.0716	2.03107	2.9088	1.0719	2.1125	0.0288	-0.4382	-0.0828	0.6074	0.148233	0.4224	-0.4031	0.4254	0.274289	-0.170055	0.00455075	0.457134	0.805527	-0.259467	-0.113	-1.3717	0.7063	0.882058	0.357318	1.4068	1.26638	1.17844	1.35433	0.311575
Os.8872.3.S1_at	LOC_Os02g06480.3	-4.5427	-4.4436	-5.6385	-3.546	-0.683133	0.3011	-0.3975	-1.953	-1.81283	-3.4984	-0.6954	-1.2447	0.93	3.5915	0.3358	-1.1373	1.7014	0.6741	3.221	1.2091	-0.0631333	-2.8204	0.7236	1.9074	0.664467	1.5822	-0.9941	1.4053	-2.62077	-4.3589	0.2457	-3.7491	-0.414843	-1.35048	0.14148	-0.780317	0.329944	-1.54873	-0.2783	-3.7614	-0.6065	0.0803254	0.364041	-0.20339	-2.32878	-1.00989	-3.64767	-1.19921
Os.21634.1.S1_at	LOC_Os01g55240.1	0.441933	0.2666	0.766	0.2932	-0.228867	0.3904	-0.2134	-0.8636	2.10557	1.9996	2.4059	1.9112	-0.8321	-0.0881	-1.208	-1.2002	-2.21253	-2.3653	-1.9506	-2.3217	-0.0447	-0.3716	1.2187	-0.9812	-0.649867	-0.7185	-1.3434	0.1123	3.12557	3.1975	2.754	3.4252	0.78841	0.12525	0.308983	1.35044	1.36897	1.26407	1.3452	2.0014	0.4456	2.21936	2.17703	2.2617	1.8593	2.08395	1.63466	0.202156
Os.53581.1.S1_at	LOC_Os09g37080.1	-2.9596	-2.4558	-2.4868	-3.9362	-3.50717	-3.4321	-4.1506	-2.9388	2.72533	2.9156	2.5426	2.7178	1.35693	1.2784	1.3654	1.427	-1.63957	-1.9735	-1.6542	-1.291	2.02893	2.3812	1.5754	2.1302	2.3051	3.0232	2.1434	1.7487	-0.0196667	0.3697	-0.3673	-0.0614	0.45511	0.571177	0.445613	0.266602	0.537047	0.1006	-0.3488	-0.0047	0.6553	0.839268	1.07187	0.606662	1.15859	1.24388	1.0733	1.18766
Os.35808.1.S1_at	LOC_Os01g42190.1	7.6122	7.7932	7.9188	7.1246	5.54917	5.978	5.307	5.3625	4.6947	4.9923	4.3534	4.7384	2.43777	2.5852	2.1315	2.5966	0.693733	1.3064	0.7164	0.0584	2.48007	0.437	6.6139	0.3893	0.4406	-0.1326	1.0419	0.4125	0.971733	1.451	0.4759	0.9883	2.80577	0.839403	1.66147	5.31474	3.40746	0.4074	1.3238	-0.3161	0.2145	0.0321501	0.0743391	-0.0100388	0.0814749	0.205613	-0.0426628	0.322897
Os.23560.1.S1_at	LOC_Os04g45970.1	0.870533	-0.093	1.1885	1.5161	-0.0766333	0.6854	-0.4582	-0.4571	1.1178	1.1223	1.1331	1.098	-0.4282	-0.4685	-0.3653	-0.4508	0.0895667	0.1765	-0.1209	0.2131	2.87253	2.743	3.2503	2.6243	1.85867	2.3304	1.4876	1.758	0.0271667	-0.162	0.1919	0.0516	1.10693	0.918286	0.927683	1.18772	1.39405	-0.2253	-0.797	0.3238	-0.2027	0.157079	0.165354	0.148804	0.00633111	-0.143096	0.155758	0.85271
Os.50345.1.S1_at	LOC_Os01g07364.1	-0.755033	0.4272	-4.4993	1.807	0.148533	0.6232	0.4257	-0.6033	-0.1851	-1.2711	0.0542	0.6616	-0.563167	1.0874	0.606	-3.3829	-0.229467	0.8468	-0.7734	-0.7618	1.5587	0.4497	-0.9299	5.1563	-0.238833	-0.7144	-0.8388	0.8367	-1.19913	-0.6489	-3.4227	0.4742	-0.359383	-0.804227	-0.597073	0.606843	-0.643074	0.458867	0.9227	0.2684	0.1855	-0.0919381	-0.18932	0.0054436	0.131515	0.423074	-0.160043	-0.715962
Os.12012.1.S1_at	LOC_Os10g25290.1	0.332833	-0.446	1.7432	-0.2987	-0.233733	-0.4322	-0.0838	-0.1852	2.70153	2.6178	2.7805	2.7063	1.68777	1.8134	1.6249	1.625	-0.858233	-0.739	-0.5875	-1.2482	2.2061	1.4272	3.8586	1.3325	2.7883	2.8286	2.6912	2.8451	1.26233	1.9814	0.7314	1.0742	0.940722	0.499202	0.72147	1.17662	1.3656	0.3011	0.5257	0.4811	-0.1035	1.61612	1.79615	1.43608	1.18919	1.29344	1.08494	1.54256
Os.8149.1.S1_at	LOC_Os02g46030.1	2.2036	3.0515	3.5321	0.0272	4.53957	6.7854	3.4453	3.388	0.608733	0.706	0.3604	0.7598	0.3994	0.5073	0.3184	0.3725	3.0118	3.0351	3.3975	2.6028	3.72983	5.218	0.2841	5.6874	2.09467	3.2742	-0.9499	3.9597	1.93047	1.4799	1.0667	3.2448	1.39486	-0.122734	0.148103	2.92093	2.63316	1.47007	2.5369	0.9924	0.8809	2.92687	1.42691	4.42683	3.01502	2.31773	3.7123	4.24515
Os.606.1.S1_at	LOC_Os06g04220.1	0.469667	0.3716	0.8415	0.1959	0.149933	-0.2429	0.2225	0.4702	2.32507	2.2449	2.5601	2.1702	-0.125667	0.0351	-0.0372	-0.3749	-1.19013	-1.014	-1.173	-1.3834	6.8401	5.1797	9.043	6.2976	4.0566	6.0419	3.0952	3.0327	0.852633	0.2537	1.395	0.9092	1.64071	1.15481	1.87095	1.93906	1.59801	-2.6945	-2.866	-2.5751	-2.6424	-1.05797	-1.18514	-0.930811	-1.61341	-1.61903	-1.60778	-0.221456
Os.24128.1.A1_at	LOC_Os02g58520.1	1.717	0.2447	4.6887	0.2176	0.0259667	0.2332	-0.658	0.5027	-2.47497	-2.8929	0.4091	-4.9411	0.717467	1.6587	0.1273	0.3664	1.03913	2.7512	0.2416	0.1246	0.854467	0.0715	2.0295	0.4624	-2.09563	1.1171	-4.548	-2.856	-0.405233	-0.5539	-0.2432	-0.4186	0.249967	-3.12209	3.40109	-1.39994	2.1208	-0.0662	2.9135	-3.5041	0.392	-2.13359	-2.16873	-2.09845	0.238531	-0.170445	0.647506	-0.226454
Os.27170.1.S1_at	LOC_Os01g50400.1	1.11723	0.9751	1.0347	1.3419	0.473833	0.7499	-0.0221	0.6937	3.0426	3.2511	2.7851	3.0916	1.8101	1.6538	2.1806	1.5959	3.9123	4.5271	5.0265	2.1833	4.9428	4.3488	6.1421	4.3375	4.02867	3.8319	3.1806	5.0735	1.80893	3.4729	1.291	0.6629	1.92014	0.940732	0.801929	2.57938	3.35852	4.92963	4.9962	5.0321	4.7606	2.89736	2.69554	3.09919	3.46696	3.31018	3.62374	5.15075
Os.15942.4.S1_at	LOC_Os04g34600.1	0.249867	-1.6643	3.3442	-0.9303	1.19173	-4.762	2.4283	5.9089	-2.01937	-1.467	-0.919	-3.6721	-0.153067	0.4455	-2.2578	1.3531	1.0847	2.6757	-0.2339	0.8123	0.865267	-1.0789	1.3308	2.3439	3.36193	2.9459	4.763	2.3769	1.38917	2.0487	1.8727	0.2461	-2.99997	-2.95976	-4.26322	-2.22066	-2.55625	2.40433	0.7292	1.826	4.6578	0.491399	0.238785	0.744012	0.435969	0.0197352	0.852202	1.20718
OsAffx.26512.1.S1_at	LOC_Os04g47970.2	2.8729	4.4809	-0.8285	4.9663	1.57597	0	0.0885	4.6394	3.69667	4.8228	1.689	4.5782	-1.35623	2.3399	-3.3757	-3.0329	1.0981	1.8861	0.8889	0.5193	-0.149567	0.5268	-1.2269	0.2514	0.5834	4.4726	-3.3037	0.5813	0.907033	1.759	3.9204	-2.9583	-1.2352	-0.0664803	-0.471076	-5.28275	0.879495	-2.48443	-0.1253	-2.9723	-4.3557	0.884377	-0.0989508	1.8677	2.54302	2.54192	2.54412	2.23603
OsAffx.2310.1.S1_at	LOC_Os01g52200.1	1.01697	2.4005	-0.2711	0.9215	2.13747	2.7145	0.7709	2.927	0.143	-0.1096	0.0975	0.4411	-1.46277	-4.3999	0.7046	-0.693	-1.21783	-3.573	-0.3197	0.2392	1.2004	2.8678	1.7791	-1.0457	2.4451	3.7877	2.5109	1.0367	0.520233	0.3337	-0.1128	1.3398	0.483633	-2.81054	2.07149	3.73392	-1.06034	-0.464533	0.4877	0.7648	-2.6461	-0.371558	-0.0267754	-0.716341	1.03135	2.52403	-0.461325	-0.532122
OsAffx.4266.1.S1_at	LOC_Os05g07010.1	-2.39127	-1.0655	-1.6226	-4.4857	-0.392533	-1.1882	2.7103	-2.6997	2.7607	4.5509	3.1545	0.5767	-1.4014	-0.7116	-3.3398	-0.1528	-1.53967	-2.2608	-2.4821	0.1239	-3.89283	-2.4586	-4.6995	-4.5204	-0.2439	1.6241	0.29	-2.6458	-0.7535	-0.2268	0.677	-2.7107	-1.75329	-2.92629	-3.03045	-2.0123	0.955866	-0.916	-1.2316	0.2942	-1.8106	0.773068	0.896588	0.649548	-0.217849	-0.075672	-0.360027	-0.185649
Os.39998.1.A1_x_at	LOC_Os04g53970.1	0.272067	0.3235	-0.0919	0.5846	-0.6	-0.5353	-0.7705	-0.4942	-2.14193	-2.1555	-2.326	-1.9443	-1.1368	-1.3268	-0.86	-1.2236	-0.398733	-0.521	-0.3948	-0.2804	4.29127	5.7125	4.7068	2.4545	-1.2226	-0.1705	-3.8224	0.3251	1.41633	0.3173	0.8744	3.0573	0.889345	3.59458	2.63323	-1.57164	-1.09879	1.34	3.0043	1.0346	-0.0189	0.476071	0.359072	0.59307	0.245099	0.356229	0.13397	0.48084
Os.48131.1.S1_s_at	LOC_Os04g58890.1	0.141167	0.8784	0.6081	-1.063	6.06313	6.3139	4.3939	7.4816	1.04357	1.066	1.5742	0.4905	-1.2884	-1.9878	-1.3256	-0.5518	1.9236	1.9828	1.7472	2.0408	1.80703	1.7987	1.811	1.8114	1.74067	1.6498	1.8279	1.7443	-5.20763	-5.9047	-5.6645	-4.0537	0.0103164	-0.551104	-1.74084	0.361605	1.9716	0.5026	2.8878	-0.0689	-1.3111	0.0226973	-0.160757	0.206152	0.173156	0.0265169	0.319794	1.17671
Os.30473.1.S1_at	LOC_Os01g11150.1	0.229733	-0.3241	2.8892	-1.8759	1.31693	-0.9126	3.562	1.3014	1.51503	1.2866	1.4729	1.7856	-1.79	-1.6796	-2.2239	-1.4665	0.947	0.6632	0.484	1.6938	1.35393	1.618	1.4063	1.0375	1.33313	1.223	1.7456	1.0308	1.78027	3.3872	0.7194	1.2342	0.54583	0.0631223	0.0431765	1.25865	0.818369	0.0843333	0.4862	-0.055	-0.1782	0.820558	1.09327	0.54785	0.462796	0.150051	0.775541	0.506216
Os.28176.2.S1_x_at	LOC_Os01g61680.1	0.7245	0.8685	0.9992	0.3058	1.15263	1.2172	0.9912	1.2495	2.53097	3.1018	2.1547	2.3364	-1.07727	-0.7897	-1.5738	-0.8683	2.18043	4.3734	0.7896	1.3783	2.05183	1.511	3.078	1.5665	2.2781	1.9758	2.5517	2.3068	1.86	3.3425	1.6509	0.5866	1.72846	0.113538	1.12081	3.08401	2.59549	1.80257	1.8661	2.0647	1.4769	1.63813	1.73981	1.53646	1.85723	1.76237	1.95209	2.02867
Os.37571.1.S1_at	LOC_Os08g37660.1	-1.09447	-2.2743	-0.3062	-0.7029	-2.31777	-2.2218	-2.0711	-2.6604	2.19993	2.0833	2.2307	2.2858	-0.503433	-0.4684	-0.5777	-0.4642	-2.2628	-4.0757	-1.6322	-1.0805	1.60567	1.3004	2.4302	1.0864	-0.077	-1.2347	2.7069	-1.7032	-0.381633	1.6474	-0.476	-2.3163	-0.991068	-1.90663	-2.0663	-0.247865	0.256517	0.730233	1.3043	1.0949	-0.2085	0.444626	-0.0608503	0.950102	0.304008	-0.179886	0.787903	0.882062
Os.54232.1.S1_at	LOC_Os05g37190.1	1.74777	2.2153	1.4995	1.5285	-0.237267	-0.5209	0.5281	-0.719	2.68903	2.7574	2.7157	2.594	1.98167	1.9344	2.2511	1.7595	0.481233	0.1337	0.572	0.738	0.856533	1.093	0.5977	0.8789	0.894033	0.7503	0.5055	1.4263	2.4555	2.6324	1.5894	3.1447	1.49251	1.28196	0.810284	1.56008	2.31771	0.901367	0.223	1.7792	0.7019	0.892726	0.860278	0.925175	0.65875	0.834311	0.483188	0.391017
OsAffx.25650.1.S1_at	LOC_Os03g49830.1	-3.34907	-0.6249	-4.3054	-5.1169	-1.72603	-0.3387	-2.7886	-2.0508	0.220567	0.8827	-1.0707	0.8497	-0.3142	0.5721	-1.0188	-0.4959	-1.3004	-1.8818	-0.3294	-1.69	-1.75593	-0.6428	-2.7668	-1.8582	-0.0019	-0.3414	-0.2597	0.5954	-1.05473	-1.4836	0.7107	-2.3913	0.720759	0.642295	-0.221784	1.67662	0.785907	-0.952867	-0.2211	-1.4479	-1.1896	0.655041	1.23874	0.0713377	0.311627	-0.00470289	0.627957	0.472568
Os.15087.2.S1_at	LOC_Os03g12150.1	1.6265	1.3225	1.7334	1.8236	-0.0522	0.8468	-0.5242	-0.4792	1.262	1.3565	0.954	1.4755	4.24053	4.0114	4.3248	4.3854	1.14937	2.0057	1.2962	0.1462	2.7309	3.4586	1.5194	3.2147	-0.416467	0.9577	0.4268	-2.6339	-0.0747	1.1849	-1.7622	0.3532	0.916118	1.28389	1.8808	0.15295	0.346832	0.4247	0.2648	0.1839	0.8254	-0.435095	0.0217793	-0.89197	-0.0441109	0.757733	-0.845955	-0.463959
Os.11894.1.S1_at	LOC_Os02g39330.1	-2.28903	-3.1314	-0.8976	-2.8381	-2.37897	-1.6332	-2.3061	-3.1976	-0.700633	-0.1773	-0.674	-1.2506	-0.307133	-0.3608	-0.056	-0.5046	-4.8927	-4.8293	-6.4167	-3.4321	-0.495467	-0.63	0.3088	-1.1652	-1.10547	-1.4649	-0.2148	-1.6367	-0.1162	0.5902	-0.4929	-0.4459	-1.44225	-1.83601	-1.23501	-1.38177	-1.31621	-2.691	-3.3023	-2.0014	-2.7693	-3.60633	-4.14124	-3.07143	-3.24458	-3.18237	-3.30678	-4.87067
Os.54961.1.S1_at	LOC_Os05g46350.1	-0.589767	-0.2705	-0.7959	-0.7029	-0.430533	0.0496	-0.8536	-0.4876	1.4776	1.3584	1.9997	1.0747	-0.0252667	0.0207	0.1186	-0.2151	-0.860333	-1.7611	-1.4029	0.583	2.2501	2.076	2.7663	1.908	2.15303	2.215	2.5483	1.6958	1.2514	1.9966	1.4143	0.3433	2.15267	2.00534	2.46372	2.37268	1.76896	0.218467	-0.6126	0.087	1.181	0.645024	0.539862	0.750187	0.194066	-0.0182657	0.406397	1.16691
Os.51747.1.S1_at	LOC_Os03g29250.1	0.0280333	-1.9161	1.1137	0.8865	0.169533	-2.1844	1.2353	1.4577	-2.162	-0.7998	-0.8201	-4.8661	-0.841067	-0.9226	-5.7349	4.1343	1.73597	0.4603	0.1806	4.567	-1.4571	0.2151	-2.2791	-2.3073	1.7358	1.7798	3.6846	-0.257	-0.2535	-1.2933	0.5328	0	-1.0416	-0.451045	-1.33171	-1.27265	-1.11099	5.8505	5.4384	6.4355	5.6776	-3.04401	-3.91564	-2.17239	-0.521872	-1.74138	0.697635	-0.107749
OsAffx.6035.1.S1_at	LOC_Os08g35580.1	-3.40783	-3.8423	-2.1168	-4.2644	-3.0703	-1.7525	-3.3336	-4.1248	0.897733	-0.0723	2.239	0.5265	0.4066	-0.2475	-0.0465	1.5138	-1.62333	-0.2683	0.1513	-4.753	2.2021	2.2618	0.8409	3.5036	0.242933	1.9076	-0.5294	-0.6494	0.401967	-0.8239	1.5624	0.4674	-0.618581	-0.780165	-0.318643	-0.841022	-0.534494	-1.05	-0.9498	-1.4224	-0.7778	-0.647084	-0.305315	-0.988854	-1.46018	-1.35082	-1.56954	-0.617707
Os.4149.1.S1_at	LOC_Os03g50810.1	1.21077	0.8039	2.8915	-0.0631	-1.15863	-3.0439	-0.1167	-0.3153	-0.536467	-0.1138	-0.8895	-0.6061	-0.0433333	0.3386	-1.0975	0.6289	1.58397	1.3682	2.8512	0.5325	1.0492	3.3944	0.0136	-0.2604	-0.968	-2.3367	-0.8127	0.2454	-0.4827	1.0882	-1.1749	-1.3614	-0.717128	-0.697228	-0.443618	-1.32435	-0.403314	0.306067	-0.0532	1.6798	-0.7084	2.03663	2.57097	1.5023	2.13674	2.75372	1.51976	2.62393
Os.30634.1.S1_at	LOC_Os01g51690.1	-0.162133	0.3995	-0.7901	-0.0958	0.382933	0.6408	0.1156	0.3924	0.182833	-1.746	3.4449	-1.1504	-1.98163	-0.2135	-3.3715	-2.3599	0.0485667	-1.8056	0.1492	1.8021	-0.649567	0.3015	-1.4705	-0.7797	-0.6362	-0.0155	-0.8971	-0.996	-0.9033	-1.5842	0.2994	-1.4251	-0.0974057	1.26286	-0.123823	-0.78767	-0.740991	-1.6375	-1.6597	-0.4426	-2.8102	-1.4081	-2.69652	-0.119689	0.318127	0.71948	-0.0832257	-1.73451
Os.7111.1.S1_x_at	LOC_Os02g34410.1	-0.627233	-0.8944	-0.3468	-0.6405	-0.230467	-0.2938	-0.4741	0.0765	0.6878	0.6871	0.7284	0.6479	0.848667	0.4662	1.0726	1.0072	0.3716	0.9934	0.2744	-0.153	0.853033	2.3559	0.8706	-0.6674	-0.0775333	0.0598	0.1442	-0.4366	-1.04387	-0.9961	-0.4642	-1.6713	-0.117427	-0.961142	-0.632882	-0.372157	1.49647	0.543767	0.4737	0.4574	0.7002	0.784869	-0.0629073	1.63265	1.56145	1.56057	1.56233	1.1692
Os.50807.1.S1_at	LOC_Os06g11650.1	-1.22053	-1.4818	0.1006	-2.2804	-0.0386667	-0.4444	0.118	0.2104	0.208233	0.0602	-0.003	0.5675	0.0495	-0.8404	0.5201	0.4688	0.0623333	-0.0326	0.1016	0.118	1.67217	3.071	0.4172	1.5283	-0.5473	0.5728	-2.2074	-0.0073	-0.325133	0.629	1.4547	-3.0591	0.0201457	2.48301	0.212631	-1.69104	-0.924022	-0.296	0.3405	-2.1242	0.8957	-0.324397	0.0252541	-0.674048	1.12803	1.96224	0.293822	0.852741
Os.22169.1.S2_at	LOC_Os06g51084.1	1.34993	4.8063	-2.5332	1.7767	2.03367	1.7418	0.5263	3.8329	1.06117	1.127	1.1621	0.8944	2.58933	2.9189	1.3306	3.5185	2.88967	4.4916	2.8507	1.3267	6.5247	7.0437	6.2364	6.294	3.18677	3.5406	2.1059	3.9138	2.0805	2.3085	1.4437	2.4893	4.13257	4.04095	4.50135	2.36498	5.62301	3.29913	4.9039	2.3367	2.6568	-2.42803	-3.78234	-1.07371	-1.98983	-3.04412	-0.935544	0.696805
Os.3808.4.S1_x_at	LOC_Os01g09220.1	-2.35273	-2.2038	-1.1471	-3.7073	-2.1958	-3.5481	-2.7211	-0.3182	2.7523	2.5203	2.9382	2.7984	-1.1058	-0.8531	-1.3525	-1.1118	-0.9537	-0.4424	-1.3638	-1.0549	0.8054	0.5444	1.785	0.0868	1.7712	1.4111	2.8249	1.0776	-0.0231	1.4534	-0.1895	-1.3332	-0.393111	-1.31683	-1.5024	0.317853	0.928937	-1.96533	0.321	-3.8129	-2.4041	0.958643	0.949178	0.968109	-1.56995	-1.82865	-1.31125	-1.7068
Os.4905.5.A1_at	LOC_Os01g09010.1	0.5617	0.8436	0.3271	0.5144	-0.434933	0.2912	-0.2338	-1.3622	1.55527	1.4815	2.3859	0.7984	0.704267	-2.1773	2.2402	2.0499	-0.157967	-0.7655	1.9836	-1.692	5.96417	4.6512	5.7918	7.4495	1.0215	0.9252	1.4275	0.7118	-1.52117	-1.6438	-1.5685	-1.3512	1.37766	2.86979	2.42602	-0.0616512	0.276465	1.71417	-1.5773	4.4828	2.237	0.379919	0.661613	0.0982252	0.617093	0.901402	0.332784	3.23568
OsAffx.24964.1.S1_x_at	LOC_Os01g64230.1	-0.4186	-0.8351	0.717	-1.1377	-1.19633	-1.0275	-1.8465	-0.715	1.93643	0.7975	3.0476	1.9642	-0.713633	0.5305	-0.2005	-2.4709	-0.4361	0.2279	-1.2289	-0.3073	-0.513133	-0.2224	-0.8809	-0.4361	-0.0791	-0.5943	0.8868	-0.5298	-0.2221	-1.6533	1.7782	-0.7912	0.374262	-0.971283	0.736911	1.43224	0.299177	-1.01043	-0.608	-1.808	-0.6153	-0.845574	-0.188995	-1.50215	-0.870021	-0.576869	-1.16317	-1.08955
Os.15814.1.S1_at	LOC_Os03g15570.1	-0.130133	0.0975	-0.047	-0.4409	-0.63	-0.1392	-0.7971	-0.9537	1.6002	1.6829	1.4971	1.6206	0.1501	-0.0135	0.2598	0.204	0.647067	0.9195	0.8492	0.1725	2.12543	2.4822	1.7212	2.1729	-0.0521	0.1338	-0.2355	-0.0546	0.3774	0.4323	0.5012	0.1987	0.521485	0.0759822	0.796615	0.418105	0.795239	-0.508367	-0.0449	-0.2995	-1.1807	-0.655326	-0.878614	-0.432038	-1.01748	-1.09553	-0.939433	-0.95604
Os.47761.1.S1_at	LOC_Os03g13300.1	-1.83033	-1.4574	-2.3006	-1.733	-3.10323	-3.24	-2.6751	-3.3946	2.92297	3.0602	2.9915	2.7172	-0.113833	-0.2993	0.1684	-0.2106	-0.2993	-0.3246	-0.2044	-0.3689	0.464967	0.407	0.3776	0.6103	0.7646	0.6035	1.2422	0.4481	2.33137	2.4372	2.6111	1.9458	0.607775	-0.810435	-0.5376	2.65595	1.12318	-1.65683	-1.1853	-1.7095	-2.0757	-1.71465	-1.68188	-1.74742	-2.04059	-2.58991	-1.49127	-1.27998
Os.32602.1.S1_at	LOC_Os01g74370.1	-2.88403	-2.1698	-3.3623	-3.12	-1.41673	-1.3556	-1.7169	-1.1777	1.01343	2.3575	-0.5224	1.2052	0.6681	1.2615	0.0804	0.6624	-0.197167	3.2578	-1.0895	-2.7598	-1.73713	-1.1637	-3.0399	-1.0078	-2.40783	-2.8088	-1.9765	-2.4382	-1.11747	1.6603	-4.0563	-0.9564	-1.60819	-1.30841	0.392362	-2.00203	-3.51467	-1.00063	-0.4365	-0.2321	-2.3333	-1.14378	-1.89452	-0.393045	-1.27246	-1.32743	-1.2175	-0.987797
Os.50970.1.S1_at	LOC_Os03g32230.1	-2.4481	-3.6503	-0.4456	-3.2484	-4.40257	-4.9924	-3.8652	-4.3501	3.04253	3.6143	3.0704	2.4429	1.47547	1.0535	1.9756	1.3973	-1.23153	-1.0911	-1.2109	-1.3926	4.2674	4.863	2.5574	5.3818	-1.33587	0.5043	-2.9946	-1.5173	-0.635433	3.3161	-3.3715	-1.8509	-1.22044	-2.03079	-0.716877	-1.48242	-0.651696	-0.6369	0.0155	0.0411	-1.9673	-0.831346	-0.94542	-0.717272	0.0857281	-0.0399653	0.211421	-2.0804
Os.54928.1.S1_at	LOC_Os01g59680.1	0.612267	0.368	1.3795	0.0893	0.7283	0.465	1.5258	0.1941	0.1826	0.04	-2.121	2.6288	3.6746	4.2682	2.467	4.2886	-0.124567	-2.1752	0.6299	1.1716	0.0251	0.5405	0.7047	-1.1699	-1.65593	-2.2518	0.1887	-2.9047	-0.948633	0.8987	-2.8269	-0.9177	0.806732	-1.11909	2.87118	0.527874	0.946974	1.56057	1.4094	0.9659	2.3064	0.188585	0.105354	0.271817	-1.17006	0.428046	-2.76817	-0.276438
Os.8802.1.S1_at	LOC_Os02g22160.1	0.574	0.0472	1.7016	-0.0268	-0.7344	-0.9901	-0.9782	-0.2349	2.02367	2.3382	1.8089	1.9239	1.19447	1.1815	1.1874	1.2145	-1.00163	-0.931	-1.0739	-1	5.6774	6.32	5.5652	5.147	3.24087	4.3276	1.4956	3.8994	0.999867	2.9136	-1.0183	1.1043	1.38794	1.35157	0.768011	1.38545	2.04674	-0.4996	-0.3277	0.1393	-1.3104	-0.398683	-0.574703	-0.222662	-0.459314	-0.871822	-0.0468059	0.670829
OsAffx.17500.1.S1_at	LOC_Os08g43620.1	6.8024	6.9058	6.0376	7.4638	5.22707	6.0111	5.2952	4.3749	0.0779	0.7007	-2.2563	1.7893	2.22203	1.2764	1.6626	3.7271	0.922833	0.9322	3.3255	-1.4892	4.84687	4.7521	4.8235	4.965	0.627733	-0.6583	2.2838	0.2577	0.000533333	1.9191	-0.4431	-1.4744	1.21406	1.01412	3.08198	-0.192592	0.952749	-0.162733	0.9467	0.7472	-2.1821	0.0363632	-0.068144	0.14087	0.32881	-0.367754	1.02537	0.807286
Os.4773.1.S1_at	LOC_Os06g04240.1	2.31233	2.4523	3.266	1.2187	-0.5048	-0.2635	-0.9474	-0.3035	4.5867	4.3942	4.7656	4.6003	2.1457	2.0979	2.1421	2.1971	-0.267167	0.4968	-0.4444	-0.8539	5.5063	4.985	6.5466	4.9873	3.7743	3.3336	3.4365	4.5528	0.0362667	0.9968	-0.4576	-0.4304	2.2423	1.36903	1.45229	3.02352	3.12436	-0.262	0.8582	-0.5065	-1.1377	0.0730907	-0.0390652	0.185247	-1.10524	-1.2946	-0.915884	-0.194904
Os.55671.1.S1_at	LOC_Os06g44250.1	0.5734	0.2961	0.9439	0.4802	-2.3338	-2.1878	-2.1084	-2.7052	1.87297	2.0408	1.7164	1.8617	-0.0710667	-0.1845	0.0714	-0.1001	0.3121	0.712	0.2582	-0.0339	3.18953	3.8043	1.9768	3.7875	5.29363	5.5124	5.2892	5.0793	1.47397	4.1241	-0.4724	0.7702	1.02531	0.589221	0.605171	1.40592	1.50092	0.869367	1.8511	0.8609	-0.1039	-1.28117	-0.835963	-1.72639	-3.04745	-2.91611	-3.17879	-0.40895
Os.53473.1.S1_at	LOC_Os03g05460.1	0.277767	0.6951	0.8605	-0.7223	0.612667	0.7178	0.3601	0.7601	1.80237	2.0487	1.8865	1.4719	-0.2847	-1.5697	0.3447	0.3709	-0.893767	-1.4064	-0.7981	-0.4768	0.195933	0.6403	0.0883	-0.1408	-0.0696667	0.192	-0.3633	-0.0377	0.5967	1.0215	-0.3837	1.1523	0.54509	1.03335	1.21375	0.0956402	-0.162375	-0.663733	0.2817	-1.4528	-0.8201	0.285004	0.106822	0.463186	0.103617	0.0632389	0.143994	0.0794969
Os.26932.1.S1_at	LOC_Os07g37320.1	0.2357	-0.8862	0.543	1.0503	-0.421533	-0.3008	-0.732	-0.2318	0.8356	1.0292	0.8705	0.6071	-0.167033	-0.1072	-0.1098	-0.2841	-2.1429	-2.7215	-2.0475	-1.6597	0.3221	0.9124	-0.4733	0.5272	-0.188867	-0.382	-0.1827	-0.0019	-0.500333	0.0678	-1.0225	-0.5463	-0.344061	-0.449295	-0.522691	-0.150658	-0.253601	-2.23013	-2.4476	-2.166	-2.0768	-1.68151	-1.88253	-1.48049	-1.88956	-1.79975	-1.97936	-1.26796
Os.46956.1.S1_at	LOC_Os01g50940.1	-1.73483	-0.2716	-1.1729	-3.76	-1.57857	-0.786	-1.7919	-2.1578	2.34093	2.537	2.5697	1.9161	-1.01733	-1.2614	-1.2328	-0.5578	-1.94827	-3.2773	-1.9205	-0.647	-0.4869	-0.2948	-1.0262	-0.1397	1.71277	1.1148	3.1825	0.841	-1.54567	-0.1308	-3.9802	-0.526	-0.580673	-1.92918	-1.62122	0.485861	0.74184	0.4008	0.8579	0.1804	0.1641	-0.824722	-1.10155	-0.547892	-1.00407	-1.10025	-0.907891	-0.974738
Os.11125.1.S1_a_at	LOC_Os01g59690.1	-0.303967	-0.0947	-0.3459	-0.4713	0.312033	0.2287	0.2766	0.4308	0.2076	0.41	0.1104	0.1024	-0.379133	-0.5295	-0.303	-0.3049	0.3392	0.2637	0.2811	0.4728	0.0781333	0.6364	-1.0255	0.6235	0.3999	0.5233	0.5915	0.0849	0.170567	0.0596	0.0851	0.367	0.485682	0.622116	0.349025	0.327459	0.644129	0.142133	-0.3733	0.3922	0.4075	0.992335	1.05064	0.934028	1.02782	0.945402	1.11024	0.9336
Os.15633.1.S2_at	LOC_Os10g35460.1	-2.40177	-2.354	-2.062	-2.7893	-2.62573	-2.6204	-2.8022	-2.4546	-1.6075	-1.819	-1.5784	-1.4251	-0.277167	-0.1848	-0.3891	-0.2576	-0.5328	-1.034	-0.3351	-0.2293	-0.8091	-1.2181	0.3677	-1.5769	-1.1129	-1.4551	-0.2392	-1.6444	-0.0894667	0.5379	-1.0304	0.2241	-0.778838	-0.0430234	-0.164251	-1.43789	-1.47019	-2.79003	-2.5269	-2.9004	-2.9428	-2.41543	-2.4311	-2.39976	-3.82981	-3.86528	-3.79434	-3.81864
Os.51945.1.S1_at	LOC_Os02g22020.1	-0.799	-1.5028	-1.1779	0.2837	-0.645	-1.8813	0.6369	-0.6906	0.137667	0.0227	0.3361	0.0542	-1.02487	-1.2125	-0.6388	-1.2233	0.952133	0.6565	1.6416	0.5583	1.43773	2.1125	1.0536	1.1471	0.574267	-0.3258	1.5324	0.5162	-2.52327	-3.1046	-1.2017	-3.2635	-0.873583	-0.397321	-0.706386	-1.37082	-1.0198	3.0546	2.295	2.5995	4.2693	2.18243	1.96106	2.40379	2.51519	2.36898	2.6614	2.63007
Os.17677.1.S1_at	LOC_Os06g03810.1	-1.18033	-1.5726	0.1894	-2.1578	-2.73903	-2.5323	-3.5599	-2.1249	1.43297	1.3447	1.4103	1.5439	-1.57247	-1.5961	-1.423	-1.6983	-4.99257	-4.4242	-5.5784	-4.9751	3.3389	3.8938	2.687	3.4359	0.526733	0.5396	5.0745	-4.0339	-1.10253	-2.9473	1.7639	-2.1242	0.0317537	-0.682204	-1.13316	0.840155	1.10223	-2.8758	-1.9494	-3.1373	-3.5407	-1.52903	-1.24858	-1.80948	-2.11106	-1.99167	-2.23045	-2.23659
OsAffx.7415.1.S1_at	LOC_Os11g44820.1	-1.47607	-1.5343	0.2275	-3.1214	-0.3468	1.8879	-1.4285	-1.4998	-2.9164	-3.7079	-4.5214	-0.5199	-0.3656	-0.1135	-1.5836	0.6003	-0.618633	1.42	-0.6044	-2.6715	-0.707	-1.9515	-0.9261	0.7566	-0.918367	-0.0188	-0.6854	-2.0509	-0.532233	-1.3441	0.9709	-1.2235	1.96312	0.467759	1.92176	4.23332	1.22964	2.0341	0.22	2.1544	3.7279	1.33488	2.17185	0.497906	-0.297164	-0.337292	-0.257036	-0.715606
Os.55653.1.S1_at	LOC_Os02g33590.1	-2.46073	-1.9453	-1.7005	-3.7364	-1.88563	-1.4598	-1.2175	-2.9796	2.18923	1.5246	3.2533	1.7898	0.4822	0.4715	0.6909	0.2842	-0.344167	-1.3593	0.0742	0.2526	2.37937	1.4355	3.8378	1.8648	0.478767	-1.1221	0.8558	1.7026	-0.775267	0.5991	-0.1095	-2.8154	0.385223	-1.72425	-0.529092	-0.0469236	3.84115	-0.781233	1.5826	-1.2759	-2.6504	-1.91448	-4.02258	0.193615	-1.06642	-0.0814471	-2.05139	-1.2327
Os.14393.2.S1_at	LOC_Os09g24970.1	-0.228433	-0.6954	-0.2331	0.2432	0.0864333	-0.5657	0.9241	-0.0991	1.69537	0.7601	3.5109	0.8151	0.5209	1.1424	0.0592	0.3611	-0.257167	0.1043	-0.3928	-0.483	1.59713	1.7917	0.6236	2.3761	0.6924	-0.6895	1.6183	1.1484	-0.355167	0.1673	0.1489	-1.3817	0.445119	0.295633	0.254924	0.625469	0.60445	-0.0771	0.1377	-0.1064	-0.2626	-0.41699	-0.429914	-0.404065	-0.949819	-0.216689	-1.68295	-0.047872
Os.24051.2.S1_at	LOC_Os04g33640.1	-0.0399	-0.8071	1.2959	-0.6085	-0.529567	0.7441	-1.4109	-0.9219	3.3286	3.1362	3.3232	3.5264	-1.92283	-1.6287	-1.7904	-2.3494	-1.14053	-1.2237	-1.0486	-1.1493	0.4643	0.5785	-0.6008	1.4152	-0.973433	-1.2565	-0.2391	-1.4247	-0.5074	-1.5388	0.0353	-0.0187	0.807195	0.556613	1.01572	0.981897	0.674554	-2.3877	-2.4267	-1.3859	-3.3505	-0.180543	-0.423399	0.0623118	-0.251367	0.0881389	-0.590872	0.0308269
Os.26079.1.S1_at	LOC_Os02g50600.1	0.438633	0.4981	0.7656	0.0522	-1.36417	-1.3544	-1.4659	-1.2722	2.83773	2.8557	2.785	2.8725	1.12217	1.0071	1.2688	1.0906	-0.641633	-0.4339	-0.9627	-0.5283	4.34417	4.4255	4.5665	4.0405	0.602267	0.651	0.3564	0.7994	-0.744733	0.1054	-1.5519	-0.7877	0.375169	0.34122	0.100521	0.461651	0.597285	-0.573767	-0.0407	-0.4269	-1.2537	0.223745	0.559967	-0.112477	-0.175951	-0.104631	-0.247271	0.294514
Os.54781.1.S1_at	LOC_Os07g39220.1	-0.713333	-0.3024	-0.1293	-1.7083	-0.5511	-0.03	-1.0282	-0.5951	-0.4166	-0.347	-0.6576	-0.2452	-0.898833	-1.6856	-0.299	-0.7119	-1.0775	-1.4325	-1.2253	-0.5747	-1.49033	-1.3219	-1.5872	-1.5619	-0.269233	-0.3679	-0.3755	-0.0643	-0.547567	-0.3104	-0.4949	-0.8374	-1.01165	-1.18215	-0.536652	-1.37961	-0.948184	-0.0551333	0.2358	-0.3038	-0.0974	-0.347843	-0.562731	-0.132955	-0.116051	-0.00961202	-0.222489	0.0897842
Os.8961.1.S1_s_at	LOC_Os05g46020.1	0.494633	0.6968	2.2077	-1.4206	-0.9178	-0.967	-1.4564	-0.33	2.203	2.0075	2.2093	2.3922	-0.947367	-0.7787	-1.2544	-0.809	-2.27523	-2.1469	-1.9822	-2.6966	1.553	1.9953	0.8828	1.7809	2.1466	1.7855	2.7597	1.8946	1.265	2.0178	1.5674	0.2098	0.374013	-0.406397	-0.974247	0.762412	2.11428	-1.60017	-0.8007	-1.7988	-2.201	0.348765	0.486388	0.211141	0.495017	0.533164	0.456869	1.47217
OsAffx.4075.1.S1_at	LOC_Os04g43450.1	-0.4577	0.3438	-2.3852	0.6683	-0.6374	-0.7109	0.4658	-1.6671	-0.649267	-2.9602	-0.1744	1.1868	-3.54837	-3.6604	-3.0157	-3.969	-0.911567	-3.9391	-0.035	1.2394	-0.557433	-0.7107	0.1232	-1.0848	-1.5242	-2.0222	-2.2582	-0.2922	-0.972	0.1506	-1.3539	-1.7127	0.396377	-0.299411	0.960208	-1.4937	2.41841	-0.2336	-0.5594	-0.6446	0.5032	-1.00475	1.50408	-3.51357	-0.354721	0.977214	-1.68666	0.429689
Os.17563.3.A1_at	LOC_Os02g17910.2	0.351767	0.681	0.5585	-0.1842	0.762033	-0.1035	3.0592	-0.6696	-0.789267	1.5657	0.2441	-4.1776	0.269233	-0.2602	-0.0575	1.1254	0.705233	1.3364	0.4693	0.31	-0.0434	-0.0529	-0.6539	0.5766	-1.76487	-2.3662	-1.4605	-1.4679	-1.75563	-0.6038	0.6772	-5.3403	-0.567144	0.162229	0.0696628	-2.0533	-0.447171	0.0318	0.6924	0.5944	-1.1914	-2.36647	-1.242	-3.49094	-0.578888	0.147838	-1.30561	-0.413047
Os.18463.1.S1_at	LOC_Os05g37660.1	-1.05383	-0.9814	1.1188	-3.2989	-0.3266	0.1915	-2.4607	1.2894	-0.195167	-0.2426	-0.2668	-0.0761	-0.910167	-1.0037	-0.9652	-0.7616	1.08797	0.767	0.5653	1.9316	-3.86183	-4.4992	-2.9788	-4.1075	0.570167	-0.0902	0.5084	1.2923	-0.6224	0.016	-1.26	-0.6232	0.231611	0.85492	0.353627	-0.375141	0.0930386	-0.134633	-0.6458	0.1597	0.0822	-0.572945	-0.577057	-0.568833	-0.430322	-0.471084	-0.38956	-0.339655
Os.8158.1.S1_at	LOC_Os02g54890.1	0.1171	0.7697	0.5142	-0.9326	1.3267	1.1335	1.5371	1.3095	2.0631	1.7878	2.1115	2.29	-0.558667	-0.2397	-0.5848	-0.8515	-1.5123	-1.3951	-2.0154	-1.1264	-0.189133	0.2635	-0.6916	-0.1393	-0.176	-0.8155	-1.1393	1.4268	-0.688967	-0.6782	-0.7375	-0.6512	-0.514669	-0.713882	-0.421235	-0.558407	-0.365155	-0.828667	-0.232	-1.3289	-0.9251	0.968051	1.25894	0.677158	0.114397	0.474241	-0.245448	-0.0528988
Os.7678.1.S1_at	LOC_Os03g12500.1	-1.119	-0.988	0.0579	-2.4269	0.0845333	1.6119	-1.0476	-0.3107	0.628233	0.6254	0.8531	0.4062	-2.00223	-2.1993	-2.4938	-1.3136	-1.17473	-2.2616	-2.0261	0.7635	2.03493	3.1337	-0.5682	3.5393	-0.203767	0.3538	0.7739	-1.739	0.465167	1.3398	1.576	-1.5203	0.353279	-0.0742001	1.0184	0.156292	0.312622	-1.02167	0.5836	-3.7833	0.1347	0.423358	0.180578	0.666139	0.690205	1.14717	0.233241	0.268824
Os.28030.1.S1_at	LOC_Os06g48160.1	-1.53033	-3.3817	0.1375	-1.3468	-3.05923	-4.8184	-1.2576	-3.1017	0.970433	0.9818	0.8969	1.0326	-1.15337	-1.128	-1.0619	-1.2702	-0.123	-0.0435	-0.2939	-0.0316	-0.512033	-0.9569	-0.8856	0.3064	0.127933	0.9016	0.0664	-0.5842	0.451967	-0.4552	-1.0703	2.8814	-1.83482	-1.32423	-1.93439	-2.21086	-1.86978	-0.631367	-2.2062	0.4135	-0.1014	-1.04456	-2.1279	0.0387792	-1.11295	-0.310845	-1.91506	-0.0951117
Os.55721.1.S1_at	LOC_Os01g65950.1	-1.0797	-0.9896	-0.8057	-1.4438	-1.3636	0.2755	-3.0172	-1.3491	0.430367	0.6085	1.7476	-1.065	0.5974	0.2897	0.45	1.0525	1.5302	3.0968	1.3803	0.1135	1.58393	1.7138	4.8695	-1.8315	-0.378367	-3.0122	-0.1663	2.0434	0.928033	2.9311	-1.4577	1.3107	0.0685091	-0.223284	0.64171	-0.399965	0.255575	0.0809	3.9908	-0.2493	-3.4988	-0.0328372	2.53745	-2.60313	2.13353	3.76034	0.506722	2.03769
Os.52733.1.S1_at	LOC_Os04g03980.1	-0.736367	-0.6239	-0.1467	-1.4385	-0.778433	-0.486	-0.8835	-0.9658	-1.7108	-2.1744	-1.305	-1.653	-2.57377	-2.4335	-2.5915	-2.6963	-0.194833	0.4054	-0.9134	-0.0765	-3.43847	-3.1927	-5.9819	-1.1408	-1.15143	-0.2602	-4.8263	1.6322	-1.4106	-1.9384	-0.9908	-1.3026	-0.625678	-0.183156	-0.656513	-1.0024	-0.660641	-1.54423	0.5662	-3.9671	-1.2318	1.01078	0.440445	1.58111	0.473804	-0.030467	0.978075	-0.712385
OsAffx.9584.1.S1_at	LOC_Os01g60600.1	-0.686967	-0.4759	0.3349	-1.9199	-0.4757	-0.8435	-0.4518	-0.1318	1.82917	1.8115	1.9337	1.7423	-0.636233	-0.0876	-0.783	-1.0381	0.0983	0.4579	0.3521	-0.5151	-1.4771	-1.8534	-0.3961	-2.1818	-0.508767	-0.709	-0.3015	-0.5158	-0.124133	0.7561	-0.934	-0.1945	-1.45965	-2.0189	-1.86505	-0.370473	-1.58419	0.387833	0.4363	0.4465	0.2807	0.469896	1.61044	-0.670645	0.575023	1.3037	-0.153656	0.90256
Os.35024.1.S1_at	LOC_Os01g31370.1	-1.2861	-1.7424	-0.2295	-1.8864	-1.61173	-2.6711	-1.3053	-0.8588	3.356	4.1017	2.5625	3.4038	0.148267	-0.1079	0.7381	-0.1854	0.921667	1.6519	0.9653	0.1478	2.7144	2.3274	3.1812	2.6346	-0.498967	-0.9762	0.6503	-1.171	0.0408	1.1582	0.1175	-1.1533	0.610625	0.219957	1.50817	0.137427	0.576948	-1.04107	-1.2399	-0.0716	-1.8117	-0.242533	-0.717227	0.23216	-1.94534	0.0426811	-3.93335	-0.984745
[truncated: 146 more columns]
