# Supplementary material for: Fast Track to Discover Novel Promoters in Rice
Source: Plants (Basel). 2020 Jan 18;9(1):125. doi: 10.3390/plants9010125 (PMC7020180; doi:10.3390/plants9010125)
Supplement: Supplementary file 1 [file plants-09-00125-s001.zip › Table S5. Primer sequences used for genotype and qRT-PCR.xlsx]

## Sheet: Sheet1
Table S5. Primer sequences used for genotype and qRT-PCR
Primer name	Sequence (5' to 3')
LOC_Os02g38020_F (LF)	GCAACTTTTACAAGGGATAG
LOC_Os02g38020_R (LR)	CGGCAAATGATATTGCAGTA
LOC_Os06g15990_F (UF)	AACCGATGTGAATTGCCTCG
LOC_Os06g15990_R (UR)	CCTATAGAACAGCTGAAGCC
LOC_Os07g40320_F (DF)	AATTGGTCGACTCTTCTGTC
LOC_Os07g40320_R (DR)	GAGTCGCGTACTCTTGAGTT
LOC_Os07g40320_F (EF)	TGCTTTTGGAATTGGCTTCT
LOC_Os07g40320_R (ER)	TGGTGGAATATCCAACCGAA
G	AACGCTGATCAATTCCACAG
L	TTGGGGATCCTCTAGAGTCGAG
